# Supplementary material for: Host Factors Associated with Gut Mycobiome Structure
Source: mSystems. 2023 Feb 14;8(2):e00986-22. doi: 10.1128/msystems.00986-22 (PMC10134842; doi:10.1128/msystems.00986-22)
Supplement: TABLE S1 [file msystems.00986-22-s0001.xlsx]

## Sheet: Sheet1
id	code	age	birth_type	breastfed	height	weight	sex	pregnant	diet	diet_other	number_of_meals	processed_food	sweetening	salt	supplements	smoking	alcohol	alcohol_frequency	drinking_beer	drinking_vodka	drinking_wine	animals	animals_desc	animal_pies	animal_kot	animal_ptaki	animal_gryzonie	animal_gady	animal_bezkregowce	animal_rybki	regular_lifestyle	sitting	sleep	medications	medications_desc	antibiotics	probiotics	disease_allergy	disease_autoimmunological	disease_diabetes	disease_heart	disease_hypertension	disease_jaundice	disease_kidney	disease_clungs	disease_digestive_barett_esophagus	disease_digestive_bowel_inflammation	disease_digestive_celiac	disease_digestive_cholelithiasis
629	GMP_04001	36	natural	no	79	178	male		diverse		3	once_a_month	FALSE	little	yes	no	FALSE		FALSE	FALSE	FALSE	FALSE									TRUE	4	8	FALSE		more_than_year	no	FALSE	FALSE	FALSE	FALSE	FALSE	FALSE	FALSE	FALSE	FALSE	FALSE	FALSE	FALSE
630	GMP_04009	26	natural	no	52	170	female	FALSE	diverse		3	once_a_month	TRUE	much	prescribed	yes	TRUE	weekly	TRUE	FALSE	FALSE	TRUE	pies	TRUE	FALSE	FALSE	FALSE	FALSE	FALSE	FALSE	TRUE	4	8	FALSE				TRUE	FALSE	FALSE	FALSE	FALSE	FALSE	FALSE	FALSE	FALSE	FALSE	FALSE	FALSE
631	GMP_04010	54	unknown	unknown	110	183	male		diverse		4	once_a_week	FALSE	average		yes	TRUE	monthly	TRUE	TRUE	FALSE	TRUE	pies	TRUE	FALSE	FALSE	FALSE	FALSE	FALSE	FALSE	TRUE	10	7	TRUE	Xarelto	more_than_year		FALSE	FALSE	FALSE	FALSE	FALSE	FALSE	FALSE	FALSE	FALSE	FALSE	FALSE	FALSE
632	GMP_04011	27	natural	no	82	177	male		diverse		5	once_a_week	FALSE	much	no	yes	TRUE	monthly	FALSE	TRUE	FALSE	TRUE	pies	TRUE	FALSE	FALSE	FALSE	FALSE	FALSE	FALSE	TRUE	12	6	FALSE			no	FALSE	FALSE	FALSE	FALSE	FALSE	FALSE	FALSE	FALSE	FALSE	FALSE	FALSE	FALSE
633	GMP_04012	18	natural	unknown	65	188	male		diverse		4	once_a_week	TRUE	average	no	no	FALSE		FALSE	FALSE	FALSE	FALSE									TRUE	5	8	FALSE				FALSE	FALSE	FALSE	FALSE	FALSE	FALSE	FALSE	FALSE	FALSE	FALSE	FALSE	FALSE
634	GMP_04013	36	natural	yes	70	184	male		diverse		4	once_a_week	TRUE	little	seasonal	no	TRUE	weekly	TRUE	FALSE	FALSE	FALSE									TRUE	11	8	FALSE		more_than_year		FALSE	FALSE	FALSE	FALSE	FALSE	FALSE	FALSE	FALSE	FALSE	FALSE	FALSE	FALSE
635	GMP_04014	33	natural	yes	57	170	female	FALSE	vegetarian		5	once_a_week	FALSE	average	yes	used_to	TRUE	weekly	TRUE	FALSE	FALSE	FALSE									TRUE	11	8	FALSE				FALSE	FALSE	FALSE	FALSE	FALSE	FALSE	FALSE	FALSE	FALSE	FALSE	FALSE	FALSE
636	GMP_04015	38	natural	no	78	182	male		diverse		3	once_a_week	TRUE	average	no	no	TRUE	weekly	TRUE	FALSE	FALSE	TRUE	pies, kot	TRUE	TRUE	FALSE	FALSE	FALSE	FALSE	FALSE	TRUE	12	6	FALSE		more_than_year	no	TRUE	FALSE	FALSE	FALSE	FALSE	FALSE	FALSE	FALSE	FALSE	FALSE	FALSE	FALSE
637	GMP_04016	34	natural	no	82	182	male		diverse		3	once_a_week	FALSE	much	no	used_to	TRUE	rarely	TRUE	FALSE	FALSE	TRUE	pies	TRUE	FALSE	FALSE	FALSE	FALSE	FALSE	FALSE	FALSE	9	7	FALSE		more_than_year	no	FALSE	FALSE	FALSE	FALSE	FALSE	FALSE	FALSE	FALSE	FALSE	FALSE	FALSE	FALSE
638	GMP_04017	38	natural	no	79	174	male		diverse		2	once_a_week	TRUE	average	yes	yes	TRUE	weekly	TRUE	FALSE	FALSE	FALSE									TRUE	10	6	FALSE			yes	FALSE	FALSE	FALSE	FALSE	FALSE	FALSE	FALSE	FALSE	FALSE	FALSE	FALSE	FALSE
639	GMP_04018	51	natural	no	92	172	male		diverse		4	no	FALSE	little	yes	no	FALSE		FALSE	FALSE	FALSE	FALSE									TRUE	10	8	FALSE		more_than_year	no	FALSE	FALSE	FALSE	FALSE	FALSE	FALSE	FALSE	FALSE	FALSE	FALSE	FALSE	FALSE
640	GMP_04019	22	caesarean	no	68	172	female	FALSE	diverse		4	once_a_month	FALSE	average	seasonal	yes	TRUE	monthly	FALSE	FALSE	TRUE	FALSE									TRUE	3	8	TRUE	antykoncepcja - Yasminelle	more_than_year	no	FALSE	TRUE	FALSE	FALSE	FALSE	FALSE	FALSE	FALSE	FALSE	FALSE	FALSE	FALSE
641	GMP_04020	24	natural	no	83	185	male		diverse		4	once_a_month	FALSE	average	yes	used_to	TRUE	monthly	TRUE	FALSE	FALSE	FALSE									TRUE	5	7	FALSE		recently	yes	FALSE	TRUE	FALSE	FALSE	FALSE	FALSE	FALSE	FALSE	FALSE	FALSE	FALSE	FALSE
642	GMP_04021	34	natural	no	89	173	male		diverse		5	several_times_a_week	FALSE	much	no	yes	TRUE	weekly	TRUE	FALSE	FALSE	TRUE	kot	FALSE	TRUE	FALSE	FALSE	FALSE	FALSE	FALSE	TRUE	9	7	TRUE	Polpril, Nedal, Milupit, Allegra	more_than_year	no	TRUE	TRUE	FALSE	FALSE	TRUE	FALSE	FALSE	FALSE	FALSE	FALSE	FALSE	FALSE
643	GMP_04022	23	natural	no	67	156	female	FALSE	diverse		3	once_a_month	FALSE	little	no	no	TRUE	weekly	FALSE	FALSE	TRUE	FALSE									TRUE		9	FALSE		more_than_year	no	FALSE	FALSE	FALSE	FALSE	FALSE	FALSE	FALSE	FALSE	FALSE	FALSE	FALSE	FALSE
644	GMP_04023	30	natural	no	56	165	female	FALSE	diverse		5	once_a_month	FALSE	little	seasonal	used_to	TRUE	monthly	TRUE	FALSE	FALSE	FALSE									TRUE	10	8	TRUE	witaminy		seasonal	FALSE	FALSE	FALSE	FALSE	FALSE	FALSE	FALSE	FALSE	FALSE	FALSE	FALSE	FALSE
645	GMP_04024	29	caesarean	no	108	185	male		diverse		5	no	FALSE	average	yes	used_to	TRUE	weekly	TRUE	FALSE	FALSE	FALSE									TRUE	10	6	FALSE		recently	seasonal	FALSE	FALSE	FALSE	FALSE	FALSE	FALSE	FALSE	FALSE	FALSE	FALSE	FALSE	FALSE
646	GMP_04025	37	natural	unknown	82	176	male		diverse		4	once_a_week	TRUE	average	no	no	TRUE	rarely	FALSE	TRUE	FALSE	FALSE									FALSE	6	6	FALSE		more_than_year	no	FALSE	FALSE	FALSE	FALSE	FALSE	FALSE	FALSE	FALSE	FALSE	FALSE	FALSE	FALSE
647	GMP_04026	27	natural	unknown	70	168	female	FALSE	vegetarian		3	once_a_week	TRUE	average	yes	yes	TRUE	weekly	FALSE	TRUE	FALSE	TRUE	królik	FALSE	FALSE	FALSE	TRUE	FALSE	FALSE	FALSE	FALSE	9	6	FALSE		more_than_year	no	FALSE	FALSE	FALSE	FALSE	FALSE	FALSE	FALSE	FALSE	FALSE	FALSE	FALSE	FALSE
649	GMP_04028	29	natural	no	61	173	male		diverse		5		FALSE	average		yes	FALSE		FALSE	FALSE	FALSE	FALSE									TRUE	4	7	FALSE				FALSE	FALSE	FALSE	FALSE	FALSE	FALSE	FALSE	FALSE	FALSE	FALSE	FALSE	FALSE
650	GMP_04029	55	natural	unknown		162	female	FALSE	diverse		4	once_a_month	FALSE	average	no	yes	TRUE	weekly	FALSE	FALSE	TRUE	TRUE									TRUE	4		FALSE		more_than_year	no	TRUE	FALSE	FALSE	FALSE	FALSE	FALSE	FALSE	FALSE	FALSE	FALSE	FALSE	FALSE
651	GMP_04030	29	natural	no	79	179	male		diverse		4	once_a_month	FALSE	little	seasonal	yes	FALSE		FALSE	FALSE	FALSE	FALSE									FALSE	4	7	FALSE				TRUE	FALSE	FALSE	FALSE	FALSE	FALSE	FALSE	FALSE	FALSE	FALSE	FALSE	FALSE
652	GMP_04031	41	natural	no	78	180	male		diverse		3	once_a_month	FALSE	little	no	no	TRUE	weekly	TRUE	FALSE	FALSE	FALSE									TRUE	3	7	FALSE			no	FALSE	FALSE	FALSE	FALSE	FALSE	FALSE	FALSE	FALSE	FALSE	FALSE	FALSE	FALSE
653	GMP_04032	41	natural	no	76	184	male		vegetarian		3	once_a_week	FALSE	average	no	no	TRUE	weekly	TRUE	FALSE	FALSE	FALSE									FALSE	12	8	FALSE		more_than_year	no	TRUE	FALSE	FALSE	FALSE	FALSE	FALSE	TRUE	FALSE	FALSE	FALSE	FALSE	FALSE
654	GMP_04033	28	natural	no	51	167	female	FALSE	diverse		5	once_a_week	FALSE	little	seasonal	no	FALSE		FALSE	FALSE	FALSE	FALSE									TRUE	4	6	FALSE			yes	FALSE	FALSE	FALSE	FALSE	FALSE	FALSE	FALSE	FALSE	FALSE	FALSE	FALSE	FALSE
655	GMP_04034	38	natural	no	77	175	male		diverse			once_a_month	FALSE	little	seasonal	used_to	TRUE	weekly	TRUE	FALSE	FALSE	FALSE									TRUE	2	7	FALSE		more_than_year	no	FALSE	FALSE	FALSE	FALSE	FALSE	FALSE	FALSE	FALSE	FALSE	FALSE	FALSE	FALSE
656	GMP_04035	34	natural	no	88	190	male		diverse		3	once_a_month	FALSE	little	seasonal	used_to	TRUE	weekly	TRUE	FALSE	FALSE	TRUE	pies	TRUE	FALSE	FALSE	FALSE	FALSE	FALSE	FALSE	TRUE	2	7	FALSE				FALSE	FALSE	FALSE	FALSE	FALSE	FALSE	FALSE	FALSE	FALSE	FALSE	FALSE	FALSE
657	GMP_04036	40	natural	no	70	170	male		diverse		3	once_a_week	TRUE	much	no	yes	TRUE	daily	TRUE	FALSE	FALSE	TRUE	pies	TRUE	FALSE	FALSE	FALSE	FALSE	FALSE	FALSE	TRUE	3	6	FALSE			no	FALSE	FALSE	FALSE	FALSE	FALSE	FALSE	FALSE	FALSE	FALSE	FALSE	FALSE	FALSE
658	GMP_04037	19	natural	no	82	180	male		diverse		4	once_a_week	TRUE	average	seasonal	no	TRUE	weekly	FALSE	TRUE	FALSE	TRUE	pies, rybki	TRUE	FALSE	FALSE	FALSE	FALSE	FALSE	TRUE	TRUE	6	8	FALSE			no	FALSE	FALSE	FALSE	FALSE	FALSE	FALSE	FALSE	FALSE	FALSE	FALSE	FALSE	FALSE
659	GMP_04038	40	natural	unknown	50	170	female	FALSE	diverse		4	no	TRUE	average	no	yes	TRUE	daily	TRUE	FALSE	FALSE	TRUE									TRUE	3	7	FALSE		more_than_year	no	FALSE	FALSE	FALSE	FALSE	FALSE	FALSE	FALSE	FALSE	FALSE	FALSE	FALSE	FALSE
660	GMP_04039	24	unknown	no	54	168	female	FALSE	diverse		5	several_times_a_week	FALSE	little	seasonal	no	TRUE	weekly	TRUE	FALSE	TRUE	FALSE									FALSE	3	7	TRUE	Itrax	more_than_year	no	TRUE	FALSE	FALSE	FALSE	FALSE	FALSE	FALSE	FALSE	FALSE	FALSE	FALSE	FALSE
661	GMP_04040	19	caesarean	no	72	175	female	FALSE	diverse		3	no	FALSE	average	yes	no	TRUE	monthly	TRUE	FALSE	FALSE	FALSE									TRUE	5	7	FALSE		more_than_year	no	FALSE	FALSE	FALSE	FALSE	FALSE	FALSE	FALSE	FALSE	FALSE	FALSE	FALSE	FALSE
662	GMP_04041	23	natural	no			female	FALSE	diverse		4	once_a_month	FALSE	average	yes	yes	TRUE	monthly	FALSE	FALSE	TRUE	FALSE									TRUE	5	8	FALSE			no	TRUE	FALSE	FALSE	FALSE	FALSE	FALSE	FALSE	FALSE	FALSE	FALSE	FALSE	FALSE
663	GMP_04042	23	natural	no	75	168	female	FALSE	diverse		5	once_a_month	FALSE	average	yes	no	TRUE	monthly	TRUE	FALSE	FALSE	TRUE	pies	TRUE	FALSE	FALSE	FALSE	FALSE	FALSE	FALSE	TRUE	3	8	FALSE			no	TRUE	FALSE	FALSE	FALSE	FALSE	FALSE	FALSE	FALSE	FALSE	FALSE	FALSE	FALSE
664	GMP_04043	30	caesarean	no	85	180	male		diverse		3	once_a_month	FALSE	average	no	no	TRUE	weekly	TRUE	FALSE	FALSE	TRUE	pies	TRUE	FALSE	FALSE	FALSE	FALSE	FALSE	FALSE	TRUE	4	7	FALSE		more_than_year	no	FALSE	FALSE	FALSE	FALSE	FALSE	FALSE	FALSE	FALSE	FALSE	FALSE	FALSE	FALSE
665	GMP_04044	25	natural	no	56	163	female	FALSE	diverse		4	no	FALSE	little	yes	used_to	TRUE	weekly	FALSE	FALSE	TRUE	FALSE									FALSE	1	6	FALSE		more_than_year	no	FALSE	FALSE	FALSE	FALSE	FALSE	FALSE	FALSE	FALSE	FALSE	FALSE	FALSE	FALSE
666	GMP_04045	20	natural	no	74	166	female	FALSE	diverse		4	once_a_month	TRUE	average	no	no	FALSE		FALSE	FALSE	FALSE	TRUE	pies	TRUE	FALSE	FALSE	FALSE	FALSE	FALSE	FALSE	FALSE		9	FALSE		more_than_year	no	FALSE	FALSE	FALSE	FALSE	FALSE	FALSE	FALSE	FALSE	FALSE	FALSE	FALSE	FALSE
667	GMP_04046	23	natural	no	56	170	female	FALSE	diverse		5	no	FALSE	average	yes	no	FALSE		FALSE	FALSE	FALSE	FALSE									TRUE	2	8	FALSE		more_than_year		FALSE	FALSE	FALSE	FALSE	FALSE	FALSE	FALSE	FALSE	FALSE	FALSE	FALSE	FALSE
668	GMP_04047	24	natural	no	59	165	female	FALSE	diverse		4	once_a_week	FALSE	little	no	no	TRUE	weekly	TRUE	FALSE	FALSE	FALSE									FALSE	2	7	FALSE		more_than_year	no	FALSE	FALSE	FALSE	FALSE	FALSE	FALSE	FALSE	FALSE	FALSE	FALSE	FALSE	FALSE
669	GMP_04048	29	natural	yes		160	female	FALSE	diverse		4	once_a_week	FALSE	average	no	no	TRUE	monthly	TRUE	FALSE	FALSE	FALSE									TRUE	10	6	FALSE			no	TRUE	FALSE	FALSE	FALSE	FALSE	FALSE	FALSE	FALSE	FALSE	FALSE	FALSE	FALSE
670	GMP_04049	19	caesarean	no	70	180	female	FALSE	diverse		4	no	TRUE	average	yes	no	TRUE	rarely	TRUE	FALSE	FALSE	TRUE	pies, kot	TRUE	TRUE	FALSE	FALSE	FALSE	FALSE	FALSE	TRUE	5	8	FALSE		more_than_year	no	FALSE	FALSE	FALSE	FALSE	FALSE	FALSE	FALSE	FALSE	FALSE	FALSE	FALSE	FALSE
671	GMP_04050	23	natural	no		169	female	FALSE	diverse		5	once_a_month	FALSE	average	yes	used_to	TRUE	weekly	FALSE	FALSE	TRUE	FALSE									TRUE	3	7	FALSE		more_than_year	no	FALSE	FALSE	FALSE	FALSE	FALSE	FALSE	FALSE	FALSE	FALSE	FALSE	FALSE	FALSE
672	GMP_04051	47	unknown	unknown	100	187	male		diverse		3	once_a_week	TRUE	average	seasonal	no	TRUE	weekly	TRUE	FALSE	FALSE	FALSE									FALSE	6		TRUE	leki na alergiÄ™ - Allegra, Telfast			TRUE	FALSE	FALSE	FALSE	FALSE	FALSE	FALSE	FALSE	FALSE	FALSE	FALSE	FALSE
673	GMP_04052	51	natural	no			female	FALSE	diverse		3	once_a_month	FALSE	average		no	TRUE		FALSE	FALSE	TRUE	FALSE									TRUE		8	TRUE	Emanera	more_than_year	no	FALSE	FALSE	FALSE	FALSE	FALSE	FALSE	FALSE	FALSE	FALSE	FALSE	FALSE	FALSE
674	GMP_04053	49	natural	no	71	165	female	FALSE	diverse		5	no	FALSE	average	yes	no	TRUE	weekly	TRUE	FALSE	FALSE	TRUE	pies, kot	TRUE	TRUE	FALSE	FALSE	FALSE	FALSE	FALSE	TRUE	10	6	TRUE	Liponexin, Wit. D, Wit. A+E, Magnez, Acard	more_than_year		FALSE	FALSE	FALSE	FALSE	FALSE	FALSE	FALSE	FALSE	FALSE	FALSE	FALSE	FALSE
675	GMP_04054	37	natural	no	73	173	female	FALSE	diverse		5	once_a_month	FALSE	much	seasonal	used_to	TRUE	weekly	TRUE	FALSE	TRUE	TRUE	pies, rybki	TRUE	FALSE	FALSE	FALSE	FALSE	FALSE	TRUE	TRUE	10	8	TRUE	Zoloft	more_than_year	seasonal	FALSE	FALSE	FALSE	FALSE	FALSE	FALSE	FALSE	FALSE	FALSE	FALSE	FALSE	FALSE
676	GMP_04055	32	natural	no	89	184	male		diverse		5	once_a_month	FALSE	average	seasonal	used_to	TRUE	weekly	TRUE	FALSE	FALSE	TRUE	pies, rybki	TRUE	FALSE	FALSE	FALSE	FALSE	FALSE	TRUE	TRUE	5	8	TRUE	Emanera 20 mg - doraĹşnie			FALSE	FALSE	FALSE	FALSE	FALSE	FALSE	FALSE	FALSE	FALSE	FALSE	FALSE	FALSE
677	GMP_04056	41	natural	no			female	FALSE	other	niezróżnicowana	5	once_a_week	FALSE	average	seasonal	no	TRUE	monthly	FALSE	FALSE	TRUE	FALSE									TRUE	10	8	TRUE	Rexetin	more_than_year		TRUE	FALSE	FALSE	FALSE	FALSE	FALSE	FALSE	FALSE	FALSE	FALSE	FALSE	FALSE
678	GMP_04057	26	natural	yes	54	165	female	FALSE	other	mało zróżnicowana, ok.3-4 porcje mięsa tygodniowo	4	once_a_week	FALSE	little	seasonal	no	FALSE		FALSE	FALSE	FALSE	FALSE									FALSE	10	8	FALSE		more_than_year	no	FALSE	TRUE	FALSE	FALSE	FALSE	FALSE	FALSE	FALSE	FALSE	FALSE	FALSE	FALSE
679	GMP_04058	26	unknown	no		180	male		diverse		4	once_a_week	FALSE	average	no	yes	TRUE	weekly	TRUE	FALSE	FALSE	FALSE									FALSE	7	8	FALSE		more_than_year	no	FALSE	FALSE	FALSE	FALSE	FALSE	FALSE	FALSE	FALSE	FALSE	FALSE	FALSE	FALSE
680	GMP_04059	52	natural	no	128	166	female	FALSE	diverse		3	once_a_week	FALSE	little	no	yes	FALSE		FALSE	FALSE	FALSE	FALSE									TRUE	6	7	TRUE	Ridlip, Jsoptin SR	more_than_year		FALSE	FALSE	TRUE	FALSE	FALSE	FALSE	FALSE	FALSE	FALSE	FALSE	FALSE	FALSE
681	GMP_04060	55	natural	unknown	125	186	male		diverse		3	once_a_week	FALSE	average	yes	used_to	TRUE	weekly	FALSE	FALSE	TRUE	FALSE									TRUE	8	9	TRUE	Amlessa, Tertensif SR, Ebisol,Controloc, Kalipo	more_than_year	no	FALSE	FALSE	FALSE	FALSE	TRUE	FALSE	TRUE	FALSE	FALSE	FALSE	FALSE	FALSE
682	GMP_04061	32	natural		101	206	male		diverse		4	once_a_month	TRUE	much	no	no	TRUE	monthly	TRUE	FALSE	FALSE	TRUE	pies	TRUE	FALSE	FALSE	FALSE	FALSE	FALSE	FALSE	TRUE	7	7	FALSE		more_than_year	no	FALSE	FALSE	FALSE	FALSE	FALSE	FALSE	FALSE	FALSE	FALSE	FALSE	FALSE	FALSE
683	GMP_04062	22	natural	no	58	162	female	FALSE	diverse		4	several_times_a_week	FALSE	little	yes	used_to	TRUE	weekly	TRUE	FALSE	FALSE	FALSE									TRUE	9	7	TRUE	Elin (antykoncepcja)	never	no	FALSE	FALSE	FALSE	FALSE	FALSE	FALSE	FALSE	FALSE	FALSE	FALSE	FALSE	FALSE
684	GMP_04063	46	natural	no	59	160	female	FALSE	diverse		5	once_a_month	FALSE	average	seasonal	used_to	TRUE	weekly	TRUE	FALSE	FALSE	TRUE	gryzonie	FALSE	FALSE	FALSE	TRUE	FALSE	FALSE	FALSE	TRUE	8	8	FALSE		more_than_year	seasonal	TRUE	FALSE	FALSE	FALSE	FALSE	FALSE	FALSE	FALSE	FALSE	FALSE	FALSE	FALSE
685	GMP_04064	42	caesarean	yes		174	female	FALSE	diverse		4	once_a_week	FALSE	average	no	no	TRUE	weekly	FALSE	FALSE	FALSE	FALSE									TRUE	8	8	TRUE	Bioxetin		no	FALSE	FALSE	FALSE	FALSE	FALSE	FALSE	FALSE	FALSE	FALSE	FALSE	FALSE	FALSE
686	GMP_04065	45	natural	no	62	168	female	FALSE	vegetarian		4	several_times_a_week	FALSE	average	seasonal	no	TRUE	rarely	FALSE	FALSE	TRUE	TRUE	kot	FALSE	TRUE	FALSE	FALSE	FALSE	FALSE	FALSE	TRUE	10	7	FALSE		more_than_year		TRUE	TRUE	FALSE	FALSE	FALSE	FALSE	FALSE	FALSE	FALSE	FALSE	FALSE	FALSE
687	GMP_04066	24	natural	no		175	female	FALSE	diverse		4	once_a_month	FALSE	much	yes	no	TRUE	monthly	FALSE	TRUE	FALSE	FALSE									TRUE	7	8	TRUE	Letrox	more_than_year	no	FALSE	FALSE	FALSE	FALSE	FALSE	FALSE	FALSE	FALSE	FALSE	FALSE	FALSE	FALSE
688	GMP_04067	20	natural	no		170	female	FALSE	diverse		6	once_a_month	TRUE	average	no	no	TRUE	monthly	FALSE	FALSE	TRUE	TRUE									TRUE	6	8	FALSE			no	FALSE	FALSE	FALSE	FALSE	FALSE	FALSE	FALSE	FALSE	FALSE	FALSE	FALSE	FALSE
689	GMP_04068	21	caesarean	no	64	170	female	FALSE	diverse		4	once_a_week	TRUE	average	yes	no	TRUE	weekly	TRUE	FALSE	FALSE	TRUE	pies	TRUE	FALSE	FALSE	FALSE	FALSE	FALSE	FALSE	TRUE	5	8	FALSE		more_than_year		TRUE	FALSE	FALSE	FALSE	FALSE	FALSE	FALSE	FALSE	FALSE	FALSE	FALSE	FALSE
690	GMP_04069	39	natural	no	81	183	male		diverse		3	once_a_month	FALSE	average	no	no	TRUE	monthly	TRUE	FALSE	FALSE	FALSE									TRUE	10	6	FALSE		more_than_year	no	FALSE	FALSE	FALSE	FALSE	FALSE	FALSE	FALSE	FALSE	FALSE	FALSE	FALSE	FALSE
691	GMP_04070	35	natural		85	190	male		diverse		5	once_a_week	FALSE	average	yes	used_to	FALSE		FALSE	FALSE	FALSE	FALSE									TRUE	8	8	TRUE	Alerproof, Sanprobi IBS	more_than_year	yes	TRUE	FALSE	FALSE	FALSE	FALSE	FALSE	FALSE	FALSE	FALSE	FALSE	FALSE	FALSE
692	GMP_04071	44	natural	no	71	173	male		diverse		4	several_times_a_week	FALSE	average	yes	used_to	TRUE	weekly	TRUE	FALSE	FALSE	FALSE									FALSE	10	8	FALSE		more_than_year	no	FALSE	FALSE	FALSE	FALSE	FALSE	FALSE	FALSE	FALSE	FALSE	FALSE	FALSE	FALSE
694	GMP_04073	44	natural	no	100	183	male		diverse		4	several_times_a_week	FALSE	average	no	no	TRUE	daily	TRUE	TRUE	FALSE	TRUE	pies	TRUE	FALSE	FALSE	FALSE	FALSE	FALSE	FALSE	TRUE	8	8	FALSE		more_than_year	no	FALSE	FALSE	FALSE	FALSE	TRUE	FALSE	FALSE	FALSE	FALSE	FALSE	FALSE	FALSE
695	GMP_04074	21	caesarean		53	163	female	FALSE	other	peskatariańska	3	several_times_a_week	TRUE	average	prescribed	no	TRUE	weekly	TRUE	FALSE	FALSE	TRUE	kot	FALSE	TRUE	FALSE	FALSE	FALSE	FALSE	FALSE	TRUE	11	7	FALSE		more_than_year		FALSE	FALSE	FALSE	FALSE	FALSE	FALSE	FALSE	FALSE	FALSE	FALSE	FALSE	FALSE
696	GMP_04075	25	caesarean	no	57	169	male		diverse		3	once_a_week	TRUE	average	seasonal	yes	TRUE	weekly	TRUE	FALSE	FALSE	TRUE	pies, kot, gryzonie	TRUE	TRUE	FALSE	TRUE	FALSE	FALSE	FALSE	FALSE	3	10	FALSE				FALSE	FALSE	FALSE	FALSE	FALSE	FALSE	FALSE	FALSE	FALSE	FALSE	FALSE	FALSE
697	GMP_04076	44	natural	no	63	167	female	FALSE	diverse		4	once_a_week	FALSE	average	seasonal	no	FALSE		FALSE	FALSE	FALSE	TRUE	kot, gryzonie	FALSE	TRUE	FALSE	TRUE	FALSE	FALSE	FALSE	TRUE	5		FALSE		more_than_year	seasonal	FALSE	FALSE	FALSE	FALSE	FALSE	FALSE	FALSE	FALSE	FALSE	FALSE	FALSE	FALSE
698	GMP_04077	45	natural	no	63	162	female	FALSE	diverse			once_a_month	TRUE	little	seasonal	no	TRUE	rarely	FALSE	FALSE	TRUE	FALSE									TRUE	8	8	FALSE		more_than_year	no	TRUE	FALSE	FALSE	FALSE	FALSE	FALSE	FALSE	FALSE	FALSE	FALSE	FALSE	FALSE
699	GMP_04078	46	natural	no	53	169	female	FALSE	other	bezmięsna (ryby tak)	4	once_a_month	TRUE	average	yes	no	FALSE		FALSE	FALSE	FALSE	TRUE	pies, rybki	TRUE	FALSE	FALSE	FALSE	FALSE	FALSE	TRUE	TRUE	9	7	TRUE	cital, wit. D3+K2, MSM, modulatory homocysteiny	more_than_year	seasonal	FALSE	FALSE	FALSE	FALSE	FALSE	FALSE	FALSE	FALSE	FALSE	FALSE	FALSE	FALSE
700	GMP_04079	18	natural	no	52	165	female	FALSE	other	wegetariańska + ryby	3	once_a_week	TRUE	average	yes	no	FALSE		FALSE	FALSE	FALSE	TRUE	pies, rybki	TRUE	FALSE	FALSE	FALSE	FALSE	FALSE	TRUE	TRUE	8	7	TRUE	wit. B, wit. D3+K2, cynk	recently		FALSE	FALSE	FALSE	FALSE	FALSE	FALSE	FALSE	FALSE	FALSE	FALSE	FALSE	FALSE
701	GMP_04080	46	natural	no	122	186	male		diverse		2	once_a_month	FALSE	little	no	no	TRUE	monthly	TRUE	FALSE	FALSE	TRUE	pies	TRUE	FALSE	FALSE	FALSE	FALSE	FALSE	FALSE	TRUE	7	6	FALSE		more_than_year	no	FALSE	FALSE	FALSE	FALSE	FALSE	FALSE	FALSE	FALSE	FALSE	FALSE	FALSE	FALSE
702	GMP_04081	22	natural	no	56	173	female	FALSE	diverse		2	once_a_week	TRUE	average	no		TRUE	weekly	TRUE	FALSE	FALSE	TRUE	pies, kot, gryzonie	TRUE	TRUE	FALSE	TRUE	FALSE	FALSE	FALSE	FALSE	12	8	FALSE		recently		FALSE	FALSE	FALSE	FALSE	FALSE	FALSE	FALSE	FALSE	FALSE	FALSE	FALSE	FALSE
703	GMP_04082	18	natural	no	66	180	male		diverse		6	once_a_month	TRUE	average	yes	no	FALSE		FALSE	FALSE	FALSE	TRUE	kot	FALSE	TRUE	FALSE	FALSE	FALSE	FALSE	FALSE	TRUE	6	7	FALSE			no	FALSE	FALSE	FALSE	FALSE	FALSE	FALSE	FALSE	FALSE	FALSE	FALSE	FALSE	FALSE
704	GMP_04083	18	caesarean	no	65	181	male		diverse		4	once_a_week	TRUE	average	no	no	FALSE		FALSE	FALSE	FALSE	FALSE									TRUE	9	7	FALSE		more_than_year	no	TRUE	FALSE	FALSE	FALSE	FALSE	FALSE	FALSE	FALSE	FALSE	FALSE	FALSE	FALSE
705	GMP_04084	18	natural	no	58	171	male				4	once_a_month	TRUE	little	no	no	FALSE		FALSE	FALSE	FALSE	TRUE	pies	TRUE	FALSE	FALSE	FALSE	FALSE	FALSE	FALSE	TRUE	8	7	FALSE			no	TRUE	FALSE	FALSE	FALSE	FALSE	FALSE	FALSE	FALSE	FALSE	FALSE	FALSE	FALSE
706	GMP_04085	18	natural	no	4	170	male		diverse		3	no	TRUE	average	no	no	FALSE		FALSE	FALSE	FALSE	TRUE	kot	FALSE	TRUE	FALSE	FALSE	FALSE	FALSE	FALSE	TRUE	1	8	FALSE		more_than_year	no	FALSE	FALSE	FALSE	FALSE	FALSE	FALSE	FALSE	FALSE	FALSE	FALSE	FALSE	FALSE
707	GMP_04086	18		no	70	174	male		diverse		5	once_a_month	TRUE	average	seasonal	yes	FALSE		FALSE	FALSE	FALSE	FALSE									TRUE	7	7	FALSE		more_than_year		FALSE	FALSE	FALSE	FALSE	FALSE	FALSE	FALSE	FALSE	FALSE	FALSE	FALSE	FALSE
708	GMP_04087	18	caesarean		58	171	male		diverse		5	once_a_month	TRUE	average	seasonal	no	FALSE		FALSE	FALSE	FALSE	TRUE	pies	TRUE	FALSE	FALSE	FALSE	FALSE	FALSE	FALSE	FALSE	8	9	FALSE		more_than_year		FALSE	FALSE	FALSE	FALSE	FALSE	FALSE	FALSE	FALSE	FALSE	FALSE	FALSE	FALSE
709	GMP_04088	18	caesarean	no	49	160	male		diverse		6	several_times_a_week	FALSE	much	no	no	FALSE		FALSE	FALSE	FALSE	FALSE									TRUE	5	8	FALSE		more_than_year	no	TRUE	FALSE	FALSE	FALSE	FALSE	FALSE	FALSE	FALSE	FALSE	FALSE	FALSE	FALSE
710	GMP_04089	18	natural	no	55	173	male		diverse		4	once_a_week	TRUE	much	seasonal	no	FALSE		FALSE	FALSE	FALSE	TRUE	pies, kot	TRUE	TRUE	FALSE	FALSE	FALSE	FALSE	FALSE	FALSE	8	8	FALSE		more_than_year		TRUE	FALSE	FALSE	FALSE	FALSE	FALSE	FALSE	FALSE	FALSE	FALSE	FALSE	FALSE
711	GMP_04090	18	natural	unknown	43	161	male		diverse		4	once_a_month	TRUE	average	prescribed	no	FALSE		FALSE	FALSE	FALSE	TRUE	kot	FALSE	TRUE	FALSE	FALSE	FALSE	FALSE	FALSE	TRUE	9	7	TRUE	brak odp./nie dotyczy			TRUE	FALSE	FALSE	FALSE	FALSE	FALSE	FALSE	FALSE	FALSE	FALSE	FALSE	FALSE
712	GMP_04091	18	unknown	unknown	40	163	male		diverse		4	once_a_month	TRUE	average		no	FALSE		FALSE	FALSE	FALSE	FALSE									TRUE	8	9	FALSE				FALSE	FALSE	FALSE	FALSE	FALSE	FALSE	FALSE	FALSE	FALSE	FALSE	FALSE	FALSE
713	GMP_04092	27	natural	no	82	194	male		diverse		5	no	TRUE	little	seasonal	used_to	TRUE	weekly	FALSE	TRUE	FALSE	FALSE									TRUE	3	7	FALSE		never	no	FALSE	FALSE	FALSE	FALSE	FALSE	FALSE	FALSE	FALSE	FALSE	FALSE	FALSE	FALSE
714	GMP_04093	45	caesarean	no	75	181	male		diverse		5	once_a_week	FALSE	average	seasonal	no	TRUE	daily	FALSE	FALSE	TRUE	FALSE									TRUE	5	7	FALSE		more_than_year	no	FALSE	FALSE	FALSE	FALSE	FALSE	FALSE	FALSE	FALSE	FALSE	FALSE	FALSE	FALSE
715	GMP_04094	18	natural	no	57	178	male		diverse		5	no	FALSE	little	seasonal	no	FALSE		FALSE	FALSE	FALSE	TRUE	pies	TRUE	FALSE	FALSE	FALSE	FALSE	FALSE	FALSE	TRUE	8	8	FALSE				FALSE	FALSE	FALSE	FALSE	FALSE	FALSE	FALSE	FALSE	FALSE	FALSE	FALSE	FALSE
716	GMP_04095	18	natural		42	153	male		diverse		4	once_a_week	TRUE	much	seasonal	no	FALSE		FALSE	FALSE	FALSE	TRUE	pies	TRUE	FALSE	FALSE	FALSE	FALSE	FALSE	FALSE	FALSE	8	9	TRUE	magnez i tabletki na uczulenie	more_than_year		TRUE	FALSE	FALSE	FALSE	FALSE	FALSE	FALSE	FALSE	FALSE	FALSE	FALSE	FALSE
717	GMP_04096	18	natural	no	56	178	male		diverse		5	once_a_week	TRUE	much	seasonal	no	FALSE		FALSE	FALSE	FALSE	TRUE	pies, waz	TRUE	FALSE	FALSE	FALSE	TRUE	FALSE	FALSE	FALSE	8	9	TRUE	magnez, witaminy	more_than_year		FALSE	FALSE	FALSE	FALSE	FALSE	FALSE	FALSE	FALSE	FALSE	FALSE	FALSE	FALSE
718	GMP_04097	18	unknown	unknown	58	177	male		diverse		4	several_times_a_week	FALSE	average	seasonal	no	FALSE		FALSE	FALSE	FALSE	TRUE	pies, kot	TRUE	TRUE	FALSE	FALSE	FALSE	FALSE	FALSE	TRUE	4	8	TRUE	brak odp./nie dotyczy	more_than_year		FALSE	FALSE	FALSE	FALSE	FALSE	FALSE	FALSE	FALSE	FALSE	FALSE	FALSE	FALSE
719	GMP_04098	18	natural	no	43	160	male		diverse		4	once_a_week	TRUE	average	no	no	FALSE		FALSE	FALSE	FALSE	FALSE									TRUE	4	8	FALSE		more_than_year	no	FALSE	FALSE	FALSE	FALSE	FALSE	FALSE	FALSE	FALSE	FALSE	FALSE	FALSE	FALSE
720	GMP_04099	18	caesarean	no	59	179	male		diverse		5	once_a_week	TRUE	average	seasonal	no	FALSE		FALSE	FALSE	FALSE	TRUE	pies	TRUE	FALSE	FALSE	FALSE	FALSE	FALSE	FALSE	TRUE	4	7	FALSE			seasonal	TRUE	FALSE	FALSE	FALSE	FALSE	FALSE	FALSE	FALSE	FALSE	FALSE	FALSE	FALSE
721	GMP_04100	18	caesarean	no	43	150	male		other	brak odp./nie dotyczy	4	once_a_week	FALSE	little	yes	no	FALSE		FALSE	FALSE	FALSE	TRUE	pies, kot	TRUE	TRUE	FALSE	FALSE	FALSE	FALSE	FALSE	FALSE	8	8	TRUE	Staloral	more_than_year		TRUE	FALSE	FALSE	FALSE	FALSE	FALSE	FALSE	FALSE	FALSE	FALSE	FALSE	FALSE
855	GMP_04101	18	natural	no			male		diverse			several_times_a_week	FALSE	little	seasonal	no	FALSE		FALSE	FALSE	FALSE	FALSE									TRUE		8	TRUE	tran, wit. D3	more_than_year	no	FALSE	FALSE	FALSE	FALSE	FALSE	FALSE	FALSE	FALSE	FALSE	FALSE	FALSE	FALSE
856	GMP_04102	18	caesarean	no	61	174	male		diverse		4	several_times_a_week	TRUE	average	yes	no	FALSE		FALSE	FALSE	FALSE	TRUE	gryzonie	FALSE	FALSE	FALSE	TRUE	FALSE	FALSE	FALSE	TRUE		7	FALSE			no	FALSE	FALSE	FALSE	FALSE	FALSE	FALSE	FALSE	FALSE	FALSE	FALSE	FALSE	FALSE
857	GMP_04103	28	natural	no		172	female	FALSE			4	no	FALSE	much	yes	no	TRUE	monthly	TRUE	FALSE	FALSE	TRUE	pies	TRUE	FALSE	FALSE	FALSE	FALSE	FALSE	FALSE	TRUE	6	8	TRUE	ĹĽelazo, wit. D	more_than_year	yes	TRUE	FALSE	FALSE	FALSE	FALSE	FALSE	FALSE	FALSE	FALSE	FALSE	FALSE	FALSE
858	GMP_04104	23	natural	no	61	177	female	FALSE	diverse		3	once_a_month	FALSE	average	yes	no	TRUE	monthly	TRUE	FALSE	FALSE	TRUE	pies	TRUE	FALSE	FALSE	FALSE	FALSE	FALSE	FALSE	TRUE	4	8	TRUE	biotebal, cynk, wit. B, D, A		no	FALSE	FALSE	FALSE	FALSE	FALSE	FALSE	FALSE	FALSE	FALSE	FALSE	FALSE	FALSE
859	GMP_04105	20	natural	no	70	183	female	FALSE	diverse		3	several_times_a_week	FALSE	little	seasonal	no	TRUE	monthly	TRUE	FALSE	FALSE	FALSE									TRUE	2	8	FALSE			no	FALSE	FALSE	FALSE	FALSE	FALSE	FALSE	FALSE	FALSE	FALSE	FALSE	FALSE	FALSE
860	GMP_04106	26	caesarean	no	65	170	female	FALSE	diverse		5	no	FALSE	much	seasonal	yes	TRUE	weekly	FALSE	FALSE	TRUE	FALSE									TRUE	3	7	FALSE		more_than_year	no	FALSE	FALSE	FALSE	FALSE	FALSE	FALSE	FALSE	FALSE	FALSE	FALSE	FALSE	FALSE
861	GMP_04107	22	natural	no	77	176	female	FALSE	diverse		4	no	FALSE	average	seasonal	no	TRUE	weekly	FALSE	FALSE	TRUE	FALSE									TRUE	3	8	FALSE		more_than_year	no	FALSE	FALSE	FALSE	FALSE	FALSE	FALSE	FALSE	FALSE	FALSE	FALSE	FALSE	FALSE
862	GMP_04108	27	natural	no	53	165	female	FALSE	diverse		4	once_a_week	TRUE	average	seasonal	no	TRUE	monthly	TRUE	FALSE	FALSE	FALSE									TRUE	2	8	FALSE		more_than_year	no	FALSE	FALSE	FALSE	FALSE	FALSE	FALSE	FALSE	FALSE	FALSE	FALSE	FALSE	FALSE
863	GMP_04109	18	natural	no		169	female	FALSE	diverse		4	several_times_a_week	FALSE	average	prescribed	no	FALSE		FALSE	FALSE	FALSE	FALSE									TRUE	8	6	FALSE		more_than_year		FALSE	FALSE	FALSE	FALSE	FALSE	FALSE	FALSE	FALSE	FALSE	FALSE	FALSE	FALSE
864	GMP_04110	19	natural	no	53	158	female	FALSE	diverse		4	no	FALSE	average	no	no	TRUE	rarely	TRUE	FALSE	FALSE	TRUE	pies	TRUE	FALSE	FALSE	FALSE	FALSE	FALSE	FALSE	TRUE	4	8	FALSE		never	no	FALSE	FALSE	FALSE	FALSE	FALSE	FALSE	FALSE	FALSE	FALSE	FALSE	FALSE	FALSE
865	GMP_04111	21				167	female	FALSE	vegetarian		3	once_a_week	FALSE	little	no	no	TRUE	monthly	FALSE	FALSE	TRUE	TRUE	pies, kot	TRUE	TRUE	FALSE	FALSE	FALSE	FALSE	FALSE	TRUE	5	7	FALSE			no	FALSE	FALSE	FALSE	FALSE	FALSE	FALSE	FALSE	FALSE	FALSE	FALSE	FALSE	FALSE
866	GMP_04112	19	natural	no		165	female	FALSE	diverse		3	once_a_month	TRUE	average	no	no	TRUE	rarely	TRUE	FALSE	FALSE	FALSE									TRUE	5	7	FALSE			no	FALSE	FALSE	FALSE	FALSE	FALSE	FALSE	FALSE	FALSE	FALSE	FALSE	FALSE	FALSE
867	GMP_04113	22	natural	no	58	160	female	FALSE	diverse		4	once_a_week	FALSE	average	yes	no	FALSE		FALSE	FALSE	FALSE	TRUE	kot	FALSE	TRUE	FALSE	FALSE	FALSE	FALSE	FALSE	TRUE	4		FALSE			seasonal	FALSE	FALSE	FALSE	FALSE	FALSE	FALSE	FALSE	FALSE	FALSE	FALSE	FALSE	FALSE
868	GMP_04114	24	natural	no	59	167	female	FALSE	other	fleksitariańska	4	once_a_month	TRUE	little	yes	no	FALSE		FALSE	FALSE	FALSE	FALSE									TRUE	2	8	TRUE	Vigantoletten max	more_than_year	yes	FALSE	FALSE	FALSE	FALSE	FALSE	FALSE	FALSE	FALSE	FALSE	FALSE	FALSE	FALSE
869	GMP_04115	18	natural	unknown	55	168	female	FALSE	other	mało zóżnicowana	3	once_a_week	TRUE	little	no	no	TRUE	monthly	TRUE	FALSE	FALSE	FALSE									FALSE	7	6	FALSE			no	FALSE	FALSE	FALSE	FALSE	FALSE	FALSE	FALSE	FALSE	FALSE	FALSE	FALSE	FALSE
870	GMP_04116	27	natural	no	62	169	female	FALSE	diverse		5	once_a_week	FALSE	little	yes	no	TRUE	monthly	TRUE	FALSE	FALSE	FALSE									TRUE	3	8	FALSE				FALSE	FALSE	FALSE	FALSE	FALSE	FALSE	FALSE	FALSE	FALSE	FALSE	FALSE	FALSE
871	GMP_04117	24	natural	no	64	165	female	FALSE	diverse		4	once_a_month	FALSE	average	seasonal	used_to	TRUE	monthly	TRUE	FALSE	FALSE	FALSE									TRUE	1	6	FALSE		more_than_year	no	FALSE	FALSE	FALSE	FALSE	FALSE	FALSE	FALSE	FALSE	FALSE	FALSE	FALSE	FALSE
872	GMP_04118	24			62	168	female	FALSE	other	niskowęglowodanowa	5	once_a_month	FALSE	little	seasonal	no	TRUE	monthly	TRUE	FALSE	TRUE	FALSE									TRUE	5	8	FALSE		recently	no	FALSE	FALSE	FALSE	FALSE	FALSE	FALSE	FALSE	FALSE	FALSE	FALSE	FALSE	FALSE
873	GMP_04119	18	natural	no	53	165	female	FALSE	diverse		5	once_a_month	TRUE	average	seasonal	no	FALSE		FALSE	FALSE	FALSE	TRUE	pies	TRUE	FALSE	FALSE	FALSE	FALSE	FALSE	FALSE	TRUE	6	8	TRUE	Telfexo 180 mg	more_than_year		TRUE	FALSE	FALSE	FALSE	FALSE	FALSE	FALSE	FALSE	FALSE	FALSE	FALSE	FALSE
874	GMP_04120	18	unknown	no	51	157	female	FALSE	diverse		3	once_a_month	FALSE	average	yes	no	FALSE		FALSE	FALSE	FALSE	TRUE	królik	FALSE	FALSE	FALSE	TRUE	FALSE	FALSE	FALSE	TRUE	7	7	FALSE			no	FALSE	FALSE	FALSE	FALSE	FALSE	FALSE	FALSE	FALSE	FALSE	FALSE	FALSE	FALSE
875	GMP_04121	21	natural	no	62	170	female	FALSE	diverse		5	once_a_week	FALSE	average	seasonal	no	TRUE	rarely	FALSE	FALSE	TRUE	TRUE	kot	FALSE	TRUE	FALSE	FALSE	FALSE	FALSE	FALSE	TRUE	6	8	FALSE		recently	seasonal	FALSE	FALSE	FALSE	FALSE	FALSE	FALSE	FALSE	FALSE	FALSE	FALSE	FALSE	FALSE
876	GMP_04122	23	natural	no	53	165	female	FALSE	diverse		5	once_a_week	FALSE	average	seasonal	no	TRUE	monthly	FALSE	FALSE	TRUE	FALSE									TRUE	5	9	FALSE		more_than_year		FALSE	FALSE	FALSE	FALSE	FALSE	FALSE	FALSE	FALSE	FALSE	FALSE	FALSE	FALSE
877	GMP_04123	20	natural	no	71	180	male		diverse		4	once_a_month	TRUE	much	seasonal	no	TRUE	weekly	TRUE	FALSE	FALSE	TRUE	pies	TRUE	FALSE	FALSE	FALSE	FALSE	FALSE	FALSE	FALSE	5	7	TRUE	Encorton, Clatra			FALSE	FALSE	FALSE	FALSE	FALSE	FALSE	FALSE	FALSE	FALSE	FALSE	FALSE	FALSE
878	GMP_04124	23	natural	no	71	181	male				5	once_a_week	FALSE	average	no	no	TRUE	rarely	FALSE	TRUE	FALSE	TRUE	pies	TRUE	FALSE	FALSE	FALSE	FALSE	FALSE	FALSE	TRUE	2		FALSE		more_than_year	no	FALSE	FALSE	FALSE	FALSE	FALSE	FALSE	FALSE	FALSE	FALSE	FALSE	FALSE	FALSE
879	GMP_04125	21	natural	no	57	169	female	FALSE	vegetarian		5	once_a_month	FALSE	average	seasonal	no	TRUE	rarely	TRUE	FALSE	FALSE	FALSE									TRUE	4		FALSE		more_than_year		FALSE	FALSE	FALSE	FALSE	FALSE	FALSE	FALSE	FALSE	FALSE	FALSE	FALSE	FALSE
880	GMP_04126	47	natural	unknown	85	176	male		diverse		3	once_a_month	FALSE	average	no	yes	TRUE	rarely	FALSE	TRUE	FALSE	FALSE									FALSE	5	6	FALSE			no	FALSE	FALSE	FALSE	FALSE	FALSE	FALSE	FALSE	FALSE	FALSE	FALSE	FALSE	FALSE
881	GMP_04129	36	natural	no	65	170	female	FALSE	diverse		5	once_a_month	FALSE	little	yes	no	TRUE	weekly	FALSE	FALSE	TRUE	TRUE	ptak	FALSE	FALSE	TRUE	FALSE	FALSE	FALSE	FALSE	TRUE	7	7	FALSE		more_than_year	no	FALSE	FALSE	FALSE	FALSE	FALSE	FALSE	FALSE	FALSE	FALSE	FALSE	FALSE	FALSE
882	GMP_04130	34	natural	no		181	male		diverse		5	once_a_month	FALSE	little	seasonal	no	TRUE	weekly	FALSE	TRUE	FALSE	FALSE									TRUE	8	8	TRUE	Euthyrox	more_than_year	no	FALSE	TRUE	FALSE	FALSE	FALSE	FALSE	FALSE	FALSE	FALSE	FALSE	FALSE	FALSE
883	GMP_04131	35	caesarean	no	95	181	male		diverse		4	once_a_week	TRUE	average	seasonal	yes	TRUE		TRUE	FALSE	FALSE	FALSE									TRUE	6	5	FALSE				FALSE	FALSE	FALSE	FALSE	FALSE	FALSE	FALSE	FALSE	FALSE	FALSE	FALSE	FALSE
884	GMP_04132	42	natural	no	85	178	male				3	once_a_month	FALSE	little	seasonal	no	TRUE	monthly	FALSE	TRUE	TRUE	FALSE									TRUE	6	6	FALSE		never	no	FALSE	FALSE	FALSE	FALSE	FALSE	FALSE	FALSE	FALSE	FALSE	FALSE	FALSE	FALSE
885	GMP_04133	26	caesarean	no	68	172	female	FALSE	diverse		4	no	TRUE	little	yes	yes	TRUE	rarely	FALSE	FALSE	TRUE	TRUE	kot	FALSE	TRUE	FALSE	FALSE	FALSE	FALSE	FALSE	FALSE	8	6	TRUE	antykoncepcja	more_than_year	no	FALSE	FALSE	FALSE	FALSE	FALSE	FALSE	FALSE	FALSE	FALSE	FALSE	FALSE	FALSE
886	GMP_04134	26	natural	no	77	168	female	FALSE	diverse		4	once_a_month	FALSE	average	seasonal	no	TRUE	monthly	FALSE	TRUE	FALSE	FALSE									FALSE	7	7	TRUE	na alergiÄ™	recently	seasonal	TRUE	FALSE	FALSE	FALSE	FALSE	FALSE	FALSE	FALSE	FALSE	FALSE	FALSE	FALSE
887	GMP_04135	37	natural	no	83	175	male		diverse		5	once_a_week	FALSE	average	yes	no	TRUE	weekly	FALSE	TRUE	FALSE	FALSE									TRUE		7	FALSE		more_than_year	no	FALSE	FALSE	FALSE	FALSE	FALSE	FALSE	FALSE	FALSE	FALSE	FALSE	FALSE	FALSE
888	GMP_04136	35	natural	unknown	108	180	male		diverse		4	once_a_week	FALSE	average		no	TRUE	weekly	TRUE	FALSE	FALSE	FALSE									FALSE			FALSE		more_than_year		FALSE	FALSE	FALSE	FALSE	FALSE	FALSE	FALSE	FALSE	FALSE	FALSE	FALSE	FALSE
889	GMP_04137	33	caesarean	yes		180	male		diverse		4	once_a_week	TRUE	average	no		FALSE		FALSE	FALSE	FALSE	FALSE									FALSE	9	8	FALSE			no	FALSE	FALSE	FALSE	FALSE	FALSE	FALSE	FALSE	FALSE	FALSE	FALSE	FALSE	FALSE
890	GMP_04138	28	natural	no	86	183	male		diverse		4	once_a_week	FALSE	little	yes	no	TRUE	weekly	TRUE	FALSE	FALSE	TRUE	pies	TRUE	FALSE	FALSE	FALSE	FALSE	FALSE	FALSE	TRUE	8	8	FALSE		more_than_year	no	FALSE	FALSE	FALSE	FALSE	FALSE	FALSE	FALSE	FALSE	FALSE	FALSE	FALSE	FALSE
891	GMP_04139	21	natural	no			male		diverse		3	several_times_a_week	TRUE	average	seasonal	no	TRUE	monthly	TRUE	FALSE	FALSE	TRUE	pies	TRUE	FALSE	FALSE	FALSE	FALSE	FALSE	FALSE	TRUE	5	9	FALSE		more_than_year	no	TRUE	FALSE	FALSE	FALSE	FALSE	FALSE	FALSE	FALSE	FALSE	FALSE	FALSE	FALSE
892	GMP_04140	37	natural	no	76	169	female	FALSE			3	no	FALSE	average	no	no	TRUE	rarely	TRUE	FALSE	FALSE	TRUE	królik	FALSE	FALSE	FALSE	TRUE	FALSE	FALSE	FALSE	TRUE	5	8	FALSE		never	no	FALSE	FALSE	FALSE	FALSE	FALSE	FALSE	FALSE	FALSE	FALSE	FALSE	FALSE	FALSE
893	GMP_04141	29	natural	no			male		diverse		5	once_a_month	FALSE	average	seasonal	no	TRUE	weekly	TRUE	FALSE	FALSE	TRUE	pies, kot	TRUE	TRUE	FALSE	FALSE	FALSE	FALSE	FALSE	TRUE	7	7	FALSE		more_than_year	seasonal	FALSE	FALSE	FALSE	FALSE	FALSE	FALSE	FALSE	FALSE	FALSE	FALSE	FALSE	FALSE
894	GMP_04142	21	natural	no	76	191	male		diverse		3	once_a_week	TRUE	average	no	no	TRUE	monthly	TRUE	FALSE	FALSE	TRUE	pies	TRUE	FALSE	FALSE	FALSE	FALSE	FALSE	FALSE	FALSE	2	7	FALSE		more_than_year	no	FALSE	FALSE	FALSE	FALSE	FALSE	FALSE	FALSE	FALSE	FALSE	FALSE	FALSE	FALSE
895	GMP_04143	20	natural	no	64	169	male		diverse		4	once_a_week	FALSE	average	seasonal	no	TRUE	monthly	TRUE	FALSE	FALSE	TRUE	pies	TRUE	FALSE	FALSE	FALSE	FALSE	FALSE	FALSE	TRUE	5	8	TRUE	brak odp./nie dotyczy	more_than_year		FALSE	FALSE	FALSE	FALSE	FALSE	FALSE	FALSE	FALSE	FALSE	FALSE	FALSE	FALSE
896	GMP_04144	46	natural	unknown	80	186	male		diverse		5	once_a_week	FALSE	little	no	no	TRUE	weekly	TRUE	TRUE	TRUE	TRUE	pies	TRUE	FALSE	FALSE	FALSE	FALSE	FALSE	FALSE	TRUE	9	7	FALSE			no	TRUE	FALSE	FALSE	FALSE	FALSE	FALSE	FALSE	FALSE	FALSE	FALSE	FALSE	FALSE
897	GMP_04145	28	natural	no	68	175	female	FALSE	vegetarian		5	once_a_week	FALSE	average	yes	no	TRUE	weekly	FALSE	TRUE	FALSE	TRUE	pies, kot	TRUE	TRUE	FALSE	FALSE	FALSE	FALSE	FALSE	TRUE	9	6	FALSE		more_than_year	no	FALSE	FALSE	FALSE	FALSE	FALSE	FALSE	FALSE	FALSE	FALSE	FALSE	FALSE	FALSE
898	GMP_04146	44	natural	yes		190	male		diverse		3	once_a_month	FALSE	average	yes	no	FALSE		FALSE	FALSE	FALSE	TRUE									TRUE	5		FALSE			seasonal	FALSE	FALSE	FALSE	FALSE	FALSE	FALSE	FALSE	FALSE	FALSE	FALSE	FALSE	FALSE
899	GMP_04147	27		no		173	male		vegan		5	once_a_week	FALSE	little	seasonal	no	TRUE	monthly	FALSE	TRUE	FALSE	FALSE									TRUE	6	7	FALSE		never	no	FALSE	FALSE	FALSE	FALSE	FALSE	FALSE	FALSE	FALSE	FALSE	FALSE	FALSE	FALSE
900	GMP_04148	24	natural	no			female	FALSE	diverse		3	once_a_month	FALSE	average	no	no	TRUE	monthly	FALSE	FALSE	TRUE	FALSE									TRUE	8	7	FALSE			no	FALSE	FALSE	FALSE	FALSE	FALSE	FALSE	FALSE	FALSE	FALSE	FALSE	FALSE	FALSE
901	GMP_04149	28	natural	no	64	164	female	FALSE	diverse		4	once_a_week	FALSE	average	seasonal	no	FALSE		FALSE	FALSE	FALSE	TRUE	pies, gryzonie	TRUE	FALSE	FALSE	TRUE	FALSE	FALSE	FALSE	TRUE	6	8	FALSE				FALSE	FALSE	FALSE	FALSE	FALSE	FALSE	FALSE	FALSE	FALSE	FALSE	FALSE	FALSE
902	GMP_04150	39	natural	no	101	185	male		diverse		5	once_a_week	FALSE	little	no	used_to	FALSE		FALSE	FALSE	FALSE	FALSE									FALSE	5	6	FALSE			no	FALSE	FALSE	FALSE	FALSE	FALSE	FALSE	FALSE	FALSE	FALSE	FALSE	FALSE	FALSE
805	GMP_04151		natural				male		diverse			once_a_month	FALSE	average	yes	used_to	TRUE	weekly	TRUE	FALSE	FALSE	TRUE	kot	FALSE	TRUE	FALSE	FALSE	FALSE	FALSE	FALSE	TRUE	6	8	TRUE	omeprazolum, losartanom kalicum	more_than_year		FALSE	FALSE	FALSE	FALSE	TRUE	FALSE	FALSE	FALSE	FALSE	FALSE	FALSE	FALSE
806	GMP_04152	32	natural	no	73	178	male		diverse		2	no	FALSE	much	yes	no	TRUE	daily	FALSE	FALSE	TRUE	FALSE									FALSE	10	6	FALSE			no	TRUE	FALSE	FALSE	FALSE	FALSE	FALSE	FALSE	FALSE	FALSE	FALSE	FALSE	FALSE
807	GMP_04153	28	natural	no	88	182	male				6	once_a_month	FALSE	average	yes	yes	TRUE	weekly	TRUE	FALSE	FALSE	TRUE	pies, kot	TRUE	TRUE	FALSE	FALSE	FALSE	FALSE	FALSE	TRUE	2	8	FALSE		more_than_year	no	FALSE	FALSE	FALSE	FALSE	FALSE	FALSE	FALSE	FALSE	FALSE	FALSE	FALSE	FALSE
808	GMP_04154	29	caesarean	no	93	183	male				5	once_a_week	TRUE	average	yes	no	TRUE	rarely	FALSE	TRUE	FALSE	FALSE									TRUE	2	8	FALSE		more_than_year	no	FALSE	FALSE	FALSE	FALSE	FALSE	FALSE	FALSE	FALSE	FALSE	FALSE	FALSE	FALSE
809	GMP_04155	27	unknown	no	82	184	male		diverse		4	once_a_month	FALSE	little	yes	no	TRUE	monthly	TRUE	FALSE	FALSE	TRUE	pies	TRUE	FALSE	FALSE	FALSE	FALSE	FALSE	FALSE	TRUE	4	7	FALSE		more_than_year	no	FALSE	FALSE	FALSE	FALSE	FALSE	FALSE	FALSE	FALSE	FALSE	FALSE	FALSE	FALSE
810	GMP_04156	40	natural	no	73	177	male		diverse		4	once_a_week	FALSE	average	seasonal	no	TRUE	weekly	FALSE	FALSE	TRUE	FALSE									TRUE	10	5	FALSE		more_than_year	no	FALSE	FALSE	FALSE	FALSE	FALSE	FALSE	FALSE	FALSE	FALSE	FALSE	FALSE	FALSE
811	GMP_04157	36	natural	no	52	169	female	FALSE	diverse		3	once_a_week	FALSE	average	no	no	FALSE		FALSE	FALSE	FALSE	FALSE									TRUE	10	6	FALSE			no	FALSE	FALSE	FALSE	FALSE	FALSE	FALSE	FALSE	FALSE	FALSE	FALSE	FALSE	FALSE
812	GMP_04158	37	natural	unknown	62	163	female	FALSE	vegetarian		4	no	FALSE	average	no	used_to	FALSE		FALSE	FALSE	FALSE	TRUE	kot	FALSE	TRUE	FALSE	FALSE	FALSE	FALSE	FALSE	TRUE	5	7	FALSE		more_than_year	no	FALSE	TRUE	FALSE	FALSE	FALSE	FALSE	FALSE	FALSE	FALSE	FALSE	FALSE	FALSE
813	GMP_04159	20	natural	no	87	183	male		diverse		4	once_a_week	TRUE	much	seasonal	no	TRUE	rarely	TRUE	FALSE	FALSE	FALSE									TRUE	3	8	FALSE				FALSE	FALSE	FALSE	FALSE	FALSE	FALSE	FALSE	FALSE	FALSE	FALSE	FALSE	FALSE
814	GMP_04160	20	caesarean	no		203	male		diverse		4	once_a_week	TRUE	much	seasonal	no	TRUE	monthly	TRUE	FALSE	FALSE	FALSE									TRUE	8	8	TRUE	Flonidan/Delortan + Fortex	more_than_year	no	TRUE	FALSE	FALSE	FALSE	FALSE	FALSE	FALSE	FALSE	FALSE	FALSE	FALSE	FALSE
815	GMP_04161	47	natural	no	78	184	male		diverse		3	once_a_week	TRUE	little	yes	no	TRUE	monthly	TRUE	FALSE	FALSE	TRUE	pies	TRUE	FALSE	FALSE	FALSE	FALSE	FALSE	FALSE	TRUE	7	8	FALSE		more_than_year	no	FALSE	FALSE	FALSE	FALSE	FALSE	FALSE	FALSE	FALSE	FALSE	FALSE	FALSE	FALSE
816	GMP_04162	36	natural	no	78	186	male						FALSE		seasonal	no	TRUE	monthly	TRUE	FALSE	FALSE	FALSE									TRUE	4	8	FALSE		more_than_year	seasonal	FALSE	TRUE	FALSE	FALSE	FALSE	FALSE	FALSE	FALSE	FALSE	FALSE	FALSE	FALSE
817	GMP_04163	27	natural	no	70	178	male		diverse		4	once_a_week	TRUE	much	seasonal	yes	TRUE	weekly	TRUE	FALSE	FALSE	FALSE									TRUE	4		FALSE				FALSE	FALSE	FALSE	FALSE	FALSE	FALSE	FALSE	FALSE	FALSE	FALSE	FALSE	FALSE
818	GMP_04164	39	natural	no	81	175	male		diverse		3	once_a_month	FALSE	much	no		TRUE	weekly	TRUE	FALSE	FALSE	TRUE	pies	TRUE	FALSE	FALSE	FALSE	FALSE	FALSE	FALSE	TRUE	8	6	FALSE		recently	no	FALSE	FALSE	FALSE	FALSE	FALSE	FALSE	FALSE	FALSE	FALSE	FALSE	FALSE	FALSE
819	GMP_04165	40	natural		88	185	male		diverse		4	once_a_month	TRUE	average	seasonal	no	TRUE	monthly	FALSE	FALSE	FALSE	FALSE									TRUE	2	6	FALSE				FALSE	FALSE	FALSE	FALSE	FALSE	TRUE	FALSE	FALSE	FALSE	FALSE	FALSE	FALSE
820	GMP_04166	38	natural	no	88	178	male				3		FALSE	little	no	no	TRUE	weekly	FALSE	TRUE	FALSE	TRUE	pies	TRUE	FALSE	FALSE	FALSE	FALSE	FALSE	FALSE	TRUE	2	7	FALSE		recently	no	FALSE	FALSE	FALSE	FALSE	FALSE	FALSE	FALSE	FALSE	FALSE	FALSE	FALSE	FALSE
821	GMP_04167	35	natural	no	75	176	male		diverse		3	several_times_a_week	TRUE	average	no	yes	TRUE	weekly	TRUE	FALSE	FALSE	TRUE									TRUE	6	6	FALSE			no	FALSE	FALSE	FALSE	FALSE	FALSE	FALSE	FALSE	FALSE	FALSE	FALSE	FALSE	FALSE
822	GMP_04168	45	natural	yes	88	179	male		diverse		3	once_a_week	TRUE	average	no	yes	TRUE	monthly	FALSE	TRUE	FALSE	TRUE	pies	TRUE	FALSE	FALSE	FALSE	FALSE	FALSE	FALSE	FALSE	6	5	FALSE			no	FALSE	FALSE	FALSE	FALSE	FALSE	FALSE	FALSE	FALSE	FALSE	FALSE	FALSE	FALSE
823	GMP_04169	37	natural	no	84	175	male		diverse		5	once_a_week	FALSE	average	no	used_to	TRUE	weekly	TRUE	FALSE	FALSE	TRUE	pies, gryzonie	TRUE	FALSE	FALSE	TRUE	FALSE	FALSE	FALSE	FALSE	4	5	FALSE		more_than_year	no	FALSE	FALSE	FALSE	FALSE	FALSE	FALSE	FALSE	FALSE	FALSE	FALSE	FALSE	FALSE
824	GMP_04170	41	natural	no	69	175	male		diverse		3	once_a_month	TRUE	average	no	yes	TRUE	weekly	TRUE	FALSE	FALSE	TRUE	kot	FALSE	TRUE	FALSE	FALSE	FALSE	FALSE	FALSE	TRUE	3	7	FALSE		more_than_year	no	FALSE	FALSE	FALSE	FALSE	FALSE	FALSE	FALSE	FALSE	FALSE	FALSE	FALSE	FALSE
825	GMP_04171	38	natural	unknown	81	173	male		diverse		4	once_a_week	FALSE	average	seasonal	yes	TRUE	weekly	TRUE	FALSE	FALSE	TRUE									TRUE	4	6	FALSE				FALSE	FALSE	FALSE	FALSE	FALSE	FALSE	FALSE	FALSE	FALSE	FALSE	FALSE	FALSE
827	GMP_04173	31	natural	no	62	168	female	FALSE			5	no	TRUE	little	yes	yes	TRUE	weekly	FALSE	FALSE	TRUE	TRUE	pies	TRUE	FALSE	FALSE	FALSE	FALSE	FALSE	FALSE	TRUE	5	8	FALSE		more_than_year		TRUE	FALSE	FALSE	FALSE	FALSE	FALSE	FALSE	FALSE	FALSE	FALSE	FALSE	FALSE
828	GMP_04174	33	caesarean	no	72	170	female	FALSE	diverse		3	no	TRUE	little	no	yes	TRUE	weekly	TRUE	FALSE	TRUE	TRUE	kot	FALSE	TRUE	FALSE	FALSE	FALSE	FALSE	FALSE	TRUE		8	FALSE		more_than_year	no	FALSE	FALSE	FALSE	FALSE	FALSE	FALSE	FALSE	FALSE	FALSE	FALSE	FALSE	FALSE
829	GMP_04175	32	natural	no	92	178	male		diverse		4	once_a_month	TRUE	average	no	no	TRUE	weekly	FALSE	TRUE	TRUE	TRUE	pies	TRUE	FALSE	FALSE	FALSE	FALSE	FALSE	FALSE	TRUE	4	7	FALSE		recently	no	FALSE	FALSE	FALSE	FALSE	FALSE	FALSE	FALSE	FALSE	FALSE	FALSE	FALSE	FALSE
830	GMP_04176	28	natural	no	86	185	male		diverse		5	once_a_week	FALSE	average	seasonal	used_to	TRUE	weekly	FALSE	TRUE	FALSE	TRUE	pies	TRUE	FALSE	FALSE	FALSE	FALSE	FALSE	FALSE	FALSE	3	7	TRUE	wit C, wit. B6, kurkuma, imbir	more_than_year		FALSE	FALSE	FALSE	FALSE	FALSE	FALSE	FALSE	FALSE	FALSE	FALSE	FALSE	FALSE
831	GMP_04177	28		no	94	181	male		diverse		3	once_a_week	TRUE	little	no	used_to	TRUE	weekly	FALSE	TRUE	FALSE	TRUE	pies	TRUE	FALSE	FALSE	FALSE	FALSE	FALSE	FALSE	TRUE	7	8	FALSE		more_than_year	no	FALSE	FALSE	FALSE	FALSE	FALSE	FALSE	FALSE	FALSE	FALSE	FALSE	FALSE	FALSE
832	GMP_04178	37	natural	no	69	164	female	FALSE	diverse		5	once_a_month	FALSE	average	seasonal	yes	TRUE	weekly	FALSE	FALSE	TRUE	FALSE									TRUE	6	7	FALSE		more_than_year	seasonal	FALSE	FALSE	FALSE	FALSE	FALSE	FALSE	FALSE	FALSE	FALSE	FALSE	FALSE	FALSE
833	GMP_04179	35	natural	no	93	180	male		diverse		3	once_a_week	FALSE	average	seasonal	used_to	TRUE	monthly	FALSE	FALSE	TRUE	TRUE	gryzonie	FALSE	FALSE	FALSE	TRUE	FALSE	FALSE	FALSE	TRUE	4	7	FALSE		more_than_year		FALSE	FALSE	FALSE	FALSE	FALSE	FALSE	FALSE	FALSE	FALSE	FALSE	FALSE	FALSE
834	GMP_04180	26	natural	no	90	190	male		diverse		4	once_a_month	TRUE	average	no	used_to	TRUE	weekly	TRUE	FALSE	FALSE	FALSE									TRUE	6	7	FALSE		more_than_year	no	FALSE	FALSE	FALSE	FALSE	FALSE	FALSE	FALSE	FALSE	FALSE	FALSE	FALSE	FALSE
835	GMP_04181	46	natural	no	83	175	male		diverse		4	several_times_a_week	FALSE	average	yes	no	TRUE	weekly	TRUE	FALSE	TRUE	FALSE									TRUE	10	8	TRUE	gastrocaps, diclac, ashwaganda 20%	more_than_year	no	FALSE	FALSE	FALSE	FALSE	FALSE	FALSE	FALSE	FALSE	FALSE	FALSE	FALSE	FALSE
836	GMP_04182	38	natural	no		167	female	FALSE	diverse		3	once_a_week	TRUE	average	seasonal	no	FALSE		FALSE	FALSE	FALSE	FALSE									TRUE	6	7	FALSE		more_than_year	no	FALSE	FALSE	FALSE	FALSE	FALSE	FALSE	FALSE	FALSE	FALSE	FALSE	FALSE	FALSE
837	GMP_04183	29	natural	yes	57	169	female	FALSE	diverse		3	once_a_week	FALSE	average	no	yes	TRUE	weekly	FALSE	TRUE	FALSE	TRUE									FALSE	5	7	FALSE				FALSE	FALSE	FALSE	FALSE	FALSE	FALSE	FALSE	FALSE	FALSE	FALSE	FALSE	FALSE
838	GMP_04184	24	natural	no	87	178	male		diverse		4	several_times_a_week	TRUE	much	seasonal	yes	TRUE	weekly	TRUE	FALSE	FALSE	FALSE									TRUE	4	7	FALSE		never	no	TRUE	FALSE	FALSE	FALSE	FALSE	FALSE	FALSE	FALSE	FALSE	FALSE	FALSE	FALSE
839	GMP_04185	45	natural	no	94	179	male		diverse		3	no	FALSE	average	prescribed	no	FALSE		FALSE	FALSE	FALSE	TRUE	pies	TRUE	FALSE	FALSE	FALSE	FALSE	FALSE	FALSE	TRUE	6	7	FALSE		more_than_year		FALSE	FALSE	FALSE	FALSE	FALSE	FALSE	FALSE	FALSE	FALSE	FALSE	FALSE	FALSE
840	GMP_04186	27	natural	no	88	186	male		diverse		3	once_a_week	FALSE	average	no	yes	FALSE		FALSE	FALSE	FALSE	TRUE	kot	FALSE	TRUE	FALSE	FALSE	FALSE	FALSE	FALSE	TRUE	4	8	FALSE		more_than_year	no	FALSE	FALSE	FALSE	FALSE	FALSE	FALSE	FALSE	FALSE	FALSE	FALSE	FALSE	FALSE
841	GMP_04187	34	natural	no	87	172	male		diverse		4	once_a_month	FALSE	much	no	used_to	TRUE	monthly	TRUE	FALSE	FALSE	TRUE	pies, kot	TRUE	TRUE	FALSE	FALSE	FALSE	FALSE	FALSE	TRUE	5	7	FALSE		more_than_year	no	TRUE	FALSE	FALSE	FALSE	FALSE	FALSE	FALSE	FALSE	FALSE	FALSE	FALSE	FALSE
842	GMP_04188	34	natural	no	81	181	male		diverse		4	once_a_week	TRUE	average	no	no	TRUE	rarely	TRUE	FALSE	FALSE	FALSE									TRUE	4	7	FALSE		never	no	FALSE	FALSE	FALSE	FALSE	FALSE	FALSE	FALSE	FALSE	FALSE	FALSE	FALSE	FALSE
843	GMP_04189	32	natural	no	94	184	male		diverse		4	once_a_week	TRUE	average	seasonal	yes	TRUE	rarely	FALSE	TRUE	FALSE	TRUE	waz	FALSE	FALSE	FALSE	FALSE	TRUE	FALSE	FALSE	TRUE	6	7	FALSE		more_than_year	no	FALSE	FALSE	FALSE	FALSE	FALSE	FALSE	FALSE	FALSE	FALSE	FALSE	FALSE	FALSE
844	GMP_04190	31	natural	no	88	171	male		diverse		3	once_a_week	FALSE	average	prescribed	no	TRUE	weekly	TRUE	FALSE	FALSE	TRUE	rybki	FALSE	FALSE	FALSE	FALSE	FALSE	FALSE	TRUE	TRUE	4	8	FALSE				FALSE	FALSE	FALSE	FALSE	FALSE	FALSE	FALSE	FALSE	FALSE	FALSE	FALSE	FALSE
845	GMP_04191	20	natural	no	58	169	female	FALSE	vegetarian		6	once_a_week	FALSE	little	seasonal	no	TRUE	rarely	FALSE	FALSE	FALSE	FALSE									TRUE	6	8	TRUE	euthyrox	more_than_year	no	FALSE	FALSE	FALSE	FALSE	FALSE	FALSE	FALSE	FALSE	FALSE	FALSE	FALSE	FALSE
846	GMP_04192	35	natural	no	64	172	female	FALSE	diverse		5	no	FALSE	little	yes	no	TRUE	monthly	TRUE	FALSE	FALSE	TRUE	kot	FALSE	TRUE	FALSE	FALSE	FALSE	FALSE	FALSE	TRUE	8	8	FALSE				FALSE	FALSE	FALSE	FALSE	FALSE	FALSE	FALSE	FALSE	FALSE	FALSE	FALSE	FALSE
847	GMP_04193	29	natural	no		177	male		diverse		4	no	TRUE	average	no	no	TRUE	monthly	FALSE	TRUE	FALSE	TRUE	gryzonie	FALSE	FALSE	FALSE	TRUE	FALSE	FALSE	FALSE	TRUE	10	6	FALSE		never	no	FALSE	FALSE	FALSE	FALSE	FALSE	FALSE	FALSE	FALSE	FALSE	FALSE	FALSE	FALSE
848	GMP_04194	33	natural	no	73	173	male		diverse		4	several_times_a_week	FALSE	average	no	yes	TRUE	monthly	TRUE	FALSE	FALSE	TRUE	pies	TRUE	FALSE	FALSE	FALSE	FALSE	FALSE	FALSE	TRUE	6	7	FALSE		more_than_year	no	FALSE	FALSE	FALSE	FALSE	FALSE	FALSE	FALSE	FALSE	FALSE	FALSE	FALSE	FALSE
849	GMP_04195	34	natural	no	76	177	female	FALSE	diverse		3	once_a_month	FALSE	little	no	yes	TRUE	rarely	FALSE	TRUE	FALSE	FALSE									TRUE	6	8	FALSE		more_than_year	no	FALSE	FALSE	FALSE	FALSE	FALSE	FALSE	FALSE	FALSE	FALSE	FALSE	FALSE	FALSE
850	GMP_04196	25	natural	no		162	female	FALSE	diverse		3	once_a_week	FALSE	average	no	yes	FALSE		FALSE	FALSE	FALSE	FALSE									TRUE		8	FALSE		more_than_year		FALSE	FALSE	FALSE	FALSE	FALSE	FALSE	FALSE	FALSE	FALSE	FALSE	FALSE	FALSE
851	GMP_04197	36	natural	no	70	170	male		diverse		3	no	FALSE	average	seasonal	no	TRUE	monthly	FALSE	FALSE	FALSE	TRUE	pies, rybki, patyczaki	TRUE	FALSE	FALSE	FALSE	FALSE	TRUE	TRUE	TRUE	8	6	TRUE	krople do oczu Dexamethuson W2F 0,1%	recently		TRUE	FALSE	FALSE	FALSE	FALSE	FALSE	FALSE	FALSE	FALSE	FALSE	FALSE	FALSE
852	GMP_04198	29	natural	no	79	183	male		diverse		5	once_a_month	FALSE	little	no	no	TRUE	monthly	TRUE	FALSE	FALSE	FALSE									TRUE	3	8	FALSE		more_than_year	no	FALSE	FALSE	FALSE	FALSE	FALSE	FALSE	FALSE	FALSE	FALSE	FALSE	FALSE	FALSE
853	GMP_04199	38	natural	no	93	182	male		diverse		3	no	TRUE	much	no	yes	FALSE		FALSE	FALSE	FALSE	TRUE	pies	TRUE	FALSE	FALSE	FALSE	FALSE	FALSE	FALSE	FALSE	6	8	FALSE			no	FALSE	FALSE	FALSE	FALSE	FALSE	FALSE	FALSE	FALSE	FALSE	FALSE	FALSE	FALSE
854	GMP_04200	29	natural	no	113	195	male		diverse		4	once_a_month	FALSE	average	no	no	TRUE	weekly	TRUE	FALSE	TRUE	FALSE									TRUE	3	6	FALSE		more_than_year	no	FALSE	FALSE	FALSE	FALSE	FALSE	FALSE	FALSE	FALSE	FALSE	FALSE	FALSE	FALSE
722	GMP_04201	32	natural	unknown	94	182	male		diverse		4	once_a_week	FALSE	average	seasonal	no	TRUE	weekly	FALSE	FALSE	FALSE	FALSE									TRUE	5	7	FALSE		more_than_year	seasonal	FALSE	FALSE	FALSE	FALSE	FALSE	FALSE	FALSE	FALSE	FALSE	FALSE	FALSE	FALSE
723	GMP_04202	36	unknown	unknown	75	196	male		diverse		3	several_times_a_week	TRUE	average	no	yes	TRUE	weekly	TRUE	FALSE	FALSE	FALSE									FALSE	3	6	FALSE		more_than_year	no	TRUE	FALSE	FALSE	FALSE	FALSE	FALSE	FALSE	FALSE	FALSE	FALSE	FALSE	FALSE
724	GMP_04203	43					male		diverse		5	once_a_week	TRUE	little	seasonal		FALSE		FALSE	FALSE	FALSE	FALSE									TRUE	2	8	FALSE		recently		FALSE	FALSE	FALSE	FALSE	FALSE	FALSE	FALSE	FALSE	FALSE	FALSE	FALSE	FALSE
725	GMP_04204	43	natural	no	64	167	female	FALSE	diverse		5	once_a_week	TRUE	average	seasonal	used_to	TRUE	weekly	FALSE	TRUE	FALSE	FALSE									TRUE	2	8	TRUE	bicardes 5 mg	more_than_year		FALSE	FALSE	FALSE	FALSE	TRUE	FALSE	FALSE	FALSE	FALSE	FALSE	FALSE	FALSE
726	GMP_04205	20	caesarean	no	59	170	male		diverse		5	once_a_week	FALSE	little	seasonal	no	TRUE	weekly	TRUE	FALSE	FALSE	TRUE	pies	TRUE	FALSE	FALSE	FALSE	FALSE	FALSE	FALSE	FALSE	8	7	FALSE		more_than_year		FALSE	FALSE	FALSE	FALSE	FALSE	FALSE	FALSE	FALSE	FALSE	FALSE	FALSE	FALSE
727	GMP_04206	31	natural	no	63	160	female	FALSE	diverse		3	once_a_week	FALSE	little	yes	used_to	TRUE	weekly	FALSE	TRUE	FALSE	FALSE									TRUE	8	8	FALSE		more_than_year		FALSE	FALSE	FALSE	FALSE	FALSE	FALSE	FALSE	FALSE	FALSE	FALSE	FALSE	FALSE
728	GMP_04207	23	natural	unknown	72	180	male		diverse		3	several_times_a_week	TRUE	average	seasonal	no	TRUE	monthly	TRUE	FALSE	FALSE	FALSE									FALSE	3	8	FALSE				FALSE	FALSE	FALSE	FALSE	FALSE	FALSE	FALSE	FALSE	FALSE	FALSE	FALSE	FALSE
729	GMP_04208	27			80	178	male		diverse		4	once_a_week	FALSE	average	no	yes	TRUE	monthly	FALSE	TRUE	FALSE	TRUE	pies	TRUE	FALSE	FALSE	FALSE	FALSE	FALSE	FALSE	TRUE	4	7	FALSE			no	FALSE	FALSE	FALSE	FALSE	FALSE	FALSE	FALSE	FALSE	FALSE	FALSE	FALSE	FALSE
730	GMP_04209	33	natural	no	95	187	male		diverse		3	several_times_a_week	TRUE	average	no	used_to	TRUE	weekly	FALSE	FALSE	TRUE	FALSE									TRUE		7	FALSE			no	FALSE	FALSE	FALSE	FALSE	FALSE	FALSE	FALSE	FALSE	FALSE	FALSE	FALSE	FALSE
731	GMP_04210	36	natural	no	68	167	male		diverse		3	once_a_month	TRUE		seasonal	used_to	TRUE	weekly	TRUE	FALSE	FALSE	TRUE	gryzonie	FALSE	FALSE	FALSE	TRUE	FALSE	FALSE	FALSE	TRUE		8	FALSE			no	FALSE	FALSE	FALSE	FALSE	FALSE	FALSE	FALSE	FALSE	FALSE	FALSE	FALSE	FALSE
732	GMP_04211	37	natural	no	121	191	male		diverse		4	once_a_week	TRUE	average	no	used_to	TRUE	monthly	FALSE	TRUE	FALSE	TRUE	pies, gryzonie	TRUE	FALSE	FALSE	TRUE	FALSE	FALSE	FALSE	TRUE	5	6	FALSE		more_than_year	no	FALSE	FALSE	FALSE	FALSE	TRUE	FALSE	FALSE	FALSE	FALSE	FALSE	FALSE	FALSE
733	GMP_04212	28	natural	yes	73	178	female	FALSE	diverse			several_times_a_week	TRUE	much	no	yes	TRUE	rarely	FALSE	TRUE	FALSE	FALSE									FALSE	5	5	FALSE		more_than_year	no	FALSE	FALSE	FALSE	FALSE	FALSE	FALSE	FALSE	FALSE	FALSE	FALSE	FALSE	FALSE
734	GMP_04213	31	natural	no	93	180	male		diverse		4	once_a_week	TRUE	average	no	used_to	TRUE	monthly	TRUE	FALSE	FALSE	FALSE									TRUE	4	8	FALSE		more_than_year	no	FALSE	FALSE	FALSE	FALSE	FALSE	FALSE	FALSE	FALSE	FALSE	FALSE	FALSE	FALSE
735	GMP_04214	25	natural		100	185	male		diverse		3	once_a_week	TRUE	average	no		FALSE		FALSE	FALSE	FALSE	FALSE									FALSE	5	6	FALSE			no	FALSE	FALSE	FALSE	FALSE	FALSE	FALSE	FALSE	FALSE	FALSE	FALSE	FALSE	FALSE
736	GMP_04215	36	natural	no	84	185	male		diverse		4	once_a_month	FALSE	average	seasonal	used_to	TRUE	weekly	TRUE	FALSE	FALSE	TRUE	kot	FALSE	TRUE	FALSE	FALSE	FALSE	FALSE	FALSE	FALSE	7	7	FALSE				FALSE	FALSE	FALSE	FALSE	FALSE	FALSE	FALSE	FALSE	FALSE	FALSE	FALSE	FALSE
737	GMP_04216	43	natural	no	87	189	male		diverse		3	once_a_week	TRUE	average	no	no	FALSE		FALSE	FALSE	FALSE	TRUE	pies, kot	TRUE	TRUE	FALSE	FALSE	FALSE	FALSE	FALSE	TRUE	8	6	FALSE		more_than_year	no	TRUE	FALSE	FALSE	FALSE	FALSE	FALSE	FALSE	FALSE	FALSE	FALSE	FALSE	FALSE
738	GMP_04217	32	caesarean	unknown	75	175	male		diverse		3	once_a_week	FALSE	average	seasonal	no	TRUE	weekly	TRUE	FALSE	FALSE	FALSE									TRUE	4	7	FALSE		more_than_year	seasonal	FALSE	FALSE	FALSE	FALSE	FALSE	FALSE	FALSE	FALSE	FALSE	FALSE	FALSE	FALSE
739	GMP_04218	41	natural	no	90	183	male		diverse		3	no	TRUE	average	seasonal	no	TRUE	weekly	TRUE	TRUE	FALSE	TRUE	pies	TRUE	FALSE	FALSE	FALSE	FALSE	FALSE	FALSE	TRUE	4	6	FALSE		more_than_year	no	FALSE	FALSE	FALSE	FALSE	FALSE	FALSE	FALSE	FALSE	FALSE	FALSE	FALSE	FALSE
740	GMP_04219	32	unknown	no	90	172	male		diverse		3	several_times_a_week	FALSE	little	no	no	TRUE	rarely	TRUE	TRUE	TRUE	TRUE	pies	TRUE	FALSE	FALSE	FALSE	FALSE	FALSE	FALSE	TRUE	12	8	FALSE				FALSE	FALSE	FALSE	FALSE	FALSE	FALSE	FALSE	FALSE	FALSE	FALSE	FALSE	FALSE
741	GMP_04220	42	natural	no	104	198	male		diverse		4	once_a_week	FALSE	average	no		FALSE		FALSE	FALSE	FALSE	TRUE	pies, gryzonie	TRUE	FALSE	FALSE	TRUE	FALSE	FALSE	FALSE	FALSE	4	6	FALSE		more_than_year	no	FALSE	FALSE	FALSE	FALSE	FALSE	FALSE	FALSE	FALSE	FALSE	FALSE	FALSE	FALSE
742	GMP_04221	41	natural	no	76	176	male		diverse			once_a_month	TRUE	average	no	yes	TRUE	monthly	FALSE	TRUE	FALSE	TRUE	pies, gryzonie	TRUE	FALSE	FALSE	TRUE	FALSE	FALSE	FALSE	TRUE		7	FALSE				FALSE	FALSE	FALSE	FALSE	FALSE	FALSE	FALSE	FALSE	FALSE	FALSE	FALSE	FALSE
743	GMP_04222	36	natural		115	190	male						FALSE	average	seasonal	yes	FALSE		FALSE	FALSE	FALSE	FALSE									TRUE	2		FALSE				FALSE	FALSE	FALSE	FALSE	FALSE	FALSE	FALSE	FALSE	FALSE	FALSE	FALSE	FALSE
744	GMP_04223	42	natural	unknown	78	176	female	FALSE	diverse		3	once_a_week	FALSE	average	no	no	FALSE		FALSE	FALSE	FALSE	TRUE	pies	TRUE	FALSE	FALSE	FALSE	FALSE	FALSE	FALSE	FALSE	4	7	TRUE	metex, kwas foliowy, wit D3, metryped			FALSE	TRUE	FALSE	FALSE	FALSE	FALSE	FALSE	FALSE	FALSE	FALSE	FALSE	FALSE
745	GMP_04224	37	natural	no	78	170	female	FALSE	diverse		4	once_a_week	FALSE	average	no	used_to	TRUE	rarely	FALSE	FALSE	TRUE	TRUE	pies	TRUE	FALSE	FALSE	FALSE	FALSE	FALSE	FALSE	FALSE	10	8	TRUE	Elicea Q-Tab 10 mg	more_than_year	no	FALSE	FALSE	FALSE	FALSE	FALSE	FALSE	FALSE	FALSE	FALSE	FALSE	FALSE	FALSE
746	GMP_04225	34	natural	no		160	female	FALSE	diverse		5	once_a_week	FALSE	average	yes	used_to	TRUE	rarely	FALSE	TRUE	FALSE	FALSE									TRUE	7	7	FALSE		recently		FALSE	FALSE	FALSE	FALSE	FALSE	FALSE	FALSE	FALSE	FALSE	FALSE	FALSE	FALSE
747	GMP_04226	35	natural	no		184	male		diverse		5	once_a_week	FALSE	average	seasonal	no	FALSE		FALSE	FALSE	FALSE	FALSE									TRUE	8	6	FALSE			no	TRUE	FALSE	FALSE	FALSE	FALSE	FALSE	FALSE	FALSE	FALSE	FALSE	FALSE	FALSE
748	GMP_04227	40	natural	no	74	175	male		diverse			once_a_month	FALSE	little	seasonal	no	TRUE	monthly	TRUE	TRUE	FALSE	FALSE									TRUE	9	7	FALSE		more_than_year	no	TRUE	FALSE	FALSE	FALSE	FALSE	FALSE	FALSE	FALSE	FALSE	FALSE	FALSE	FALSE
749	GMP_04228	48	natural	no	92	182	male		diverse		4	once_a_week	FALSE	little	no	no	TRUE	monthly	FALSE	FALSE	TRUE	TRUE	kot	FALSE	TRUE	FALSE	FALSE	FALSE	FALSE	FALSE	TRUE	7	8	FALSE			no	FALSE	FALSE	FALSE	FALSE	FALSE	FALSE	FALSE	FALSE	FALSE	FALSE	FALSE	FALSE
750	GMP_04229	34	natural	no	62	160	female	FALSE	diverse		4	no	TRUE	average	seasonal	no	TRUE	daily	FALSE	FALSE	TRUE	FALSE									TRUE	4	8	FALSE			no	FALSE	FALSE	FALSE	FALSE	FALSE	FALSE	FALSE	FALSE	FALSE	FALSE	FALSE	FALSE
751	GMP_04230	35	natural	no	68	170	female	FALSE	diverse		4	no	TRUE	average	no	yes	TRUE	monthly	TRUE	FALSE	FALSE	TRUE	pies, gryzonie	TRUE	FALSE	FALSE	TRUE	FALSE	FALSE	FALSE	TRUE	2	7	FALSE		never	no	FALSE	FALSE	FALSE	FALSE	FALSE	FALSE	FALSE	FALSE	FALSE	FALSE	FALSE	FALSE
752	GMP_04231	35	natural	no	65	172	female	FALSE	diverse		4	once_a_month	TRUE	average	yes	no	TRUE	monthly	FALSE	FALSE	TRUE	FALSE									TRUE	6	6	FALSE		more_than_year	no	FALSE	FALSE	FALSE	FALSE	FALSE	FALSE	FALSE	FALSE	FALSE	FALSE	FALSE	FALSE
753	GMP_04232	38	natural	unknown	70	180	male		diverse		3	once_a_month	TRUE	average	no	yes	TRUE	weekly	TRUE	FALSE	FALSE	FALSE									TRUE	8	8	FALSE		more_than_year	no	TRUE	FALSE	FALSE	FALSE	FALSE	FALSE	FALSE	FALSE	FALSE	FALSE	FALSE	FALSE
754	GMP_04233	22	caesarean	no	88	185	male		diverse		4	several_times_a_week	FALSE	little	seasonal		TRUE	monthly	TRUE	FALSE	FALSE	FALSE									TRUE	6	7	TRUE	wit. C1000, wit. D3 4000		no	TRUE	TRUE	FALSE	FALSE	FALSE	FALSE	FALSE	FALSE	FALSE	FALSE	FALSE	FALSE
755	GMP_04234	38	natural	unknown	89	184	male		diverse		5	once_a_week	FALSE	average	seasonal	used_to	TRUE	rarely	TRUE	FALSE	FALSE	FALSE									TRUE	5	8	FALSE		more_than_year	no	FALSE	FALSE	FALSE	FALSE	FALSE	FALSE	FALSE	FALSE	FALSE	FALSE	FALSE	FALSE
756	GMP_04235	23	natural	no	63	171	male		diverse		3	once_a_week	TRUE	average	no	no	TRUE	monthly	FALSE	FALSE	FALSE	FALSE									TRUE	6	8	FALSE		more_than_year	no	FALSE	FALSE	FALSE	FALSE	FALSE	FALSE	FALSE	FALSE	FALSE	FALSE	FALSE	FALSE
757	GMP_04236	45	natural	no	83	197	male		diverse		4	once_a_week	FALSE	little	no		TRUE	weekly	FALSE	FALSE	TRUE	TRUE									TRUE	5	7	FALSE		more_than_year	no	FALSE	FALSE	FALSE	FALSE	FALSE	FALSE	FALSE	FALSE	FALSE	FALSE	FALSE	FALSE
758	GMP_04237	22	natural	no	60	182	male		diverse		4	several_times_a_week	FALSE	average	seasonal	no	TRUE	rarely	TRUE	FALSE	FALSE	TRUE	królik	FALSE	FALSE	FALSE	TRUE	FALSE	FALSE	FALSE	FALSE	3	8	FALSE		more_than_year	no	FALSE	FALSE	FALSE	FALSE	FALSE	FALSE	FALSE	FALSE	FALSE	FALSE	FALSE	FALSE
759	GMP_04238	29	natural	no	74	179	male		diverse		5	once_a_week	FALSE	much	no	used_to	TRUE	monthly	TRUE	FALSE	FALSE	TRUE	kot	FALSE	TRUE	FALSE	FALSE	FALSE	FALSE	FALSE	TRUE	7	7	TRUE	Desmoxan	recently		FALSE	FALSE	FALSE	FALSE	FALSE	FALSE	FALSE	FALSE	FALSE	FALSE	FALSE	FALSE
760	GMP_04239	30	natural	no	56	160	female	FALSE	diverse		4	no	FALSE	little	yes	no	TRUE	weekly	FALSE	FALSE	TRUE	FALSE									TRUE	9	7	FALSE		recently	seasonal	TRUE	FALSE	FALSE	FALSE	FALSE	FALSE	FALSE	FALSE	FALSE	FALSE	FALSE	FALSE
761	GMP_04240	27	natural	no	80	168	female	FALSE	diverse		4	once_a_week	FALSE	average	no	yes	TRUE	weekly	TRUE	FALSE	FALSE	FALSE									TRUE	7	8	TRUE	Aidee	more_than_year	seasonal	TRUE	FALSE	FALSE	FALSE	FALSE	FALSE	FALSE	FALSE	FALSE	FALSE	FALSE	FALSE
762	GMP_04241	32	natural	no		186	male		diverse		3	once_a_month	FALSE	average	no	no	TRUE	weekly	FALSE	TRUE	FALSE	TRUE	pies	TRUE	FALSE	FALSE	FALSE	FALSE	FALSE	FALSE	FALSE	13	7	FALSE		more_than_year	no	FALSE	FALSE	FALSE	FALSE	FALSE	FALSE	FALSE	FALSE	FALSE	FALSE	FALSE	FALSE
763	GMP_04242	36	natural	unknown	76	178	male		diverse		4	once_a_month	TRUE	average	no	no	TRUE	weekly	TRUE	FALSE	FALSE	FALSE									TRUE	6		FALSE		more_than_year	no	FALSE	FALSE	FALSE	FALSE	FALSE	FALSE	FALSE	FALSE	FALSE	FALSE	FALSE	FALSE
764	GMP_04243	23	natural	no	70	184	male		diverse		4	several_times_a_week	TRUE	little	no	yes	FALSE		FALSE	FALSE	FALSE	FALSE									FALSE	5	7	FALSE		more_than_year	no	FALSE	FALSE	FALSE	FALSE	FALSE	FALSE	FALSE	FALSE	FALSE	FALSE	FALSE	FALSE
765	GMP_04244	39	natural	no	68	162	female	FALSE	other	przypadkowa	4	once_a_week	FALSE	much	no	used_to	TRUE	weekly	TRUE	FALSE	FALSE	TRUE	pies, jaszczurki	TRUE	FALSE	FALSE	FALSE	TRUE	FALSE	FALSE	TRUE	6	6	TRUE	Escitalopram	more_than_year	no	FALSE	FALSE	FALSE	FALSE	FALSE	FALSE	FALSE	FALSE	FALSE	FALSE	FALSE	FALSE
766	GMP_04245	43	natural	no	91	181	male		diverse		3	once_a_month	FALSE	average	no	no	FALSE		FALSE	FALSE	FALSE	FALSE									TRUE		6	FALSE		more_than_year	no	FALSE	FALSE	FALSE	FALSE	FALSE	FALSE	FALSE	FALSE	FALSE	FALSE	FALSE	FALSE
767	GMP_04246	29	natural	no	78	182	male		diverse		4	once_a_month	FALSE	average	no	yes	TRUE	weekly	TRUE	FALSE	FALSE	FALSE									TRUE	4	7	FALSE		more_than_year	no	FALSE	FALSE	FALSE	FALSE	FALSE	FALSE	FALSE	FALSE	FALSE	FALSE	FALSE	FALSE
768	GMP_04247	38	natural	no	85	170	male		diverse		3	once_a_week	FALSE	average	no	used_to	TRUE	weekly	TRUE	TRUE	FALSE	TRUE	kot	FALSE	TRUE	FALSE	FALSE	FALSE	FALSE	FALSE	TRUE	5	6	FALSE		more_than_year		FALSE	FALSE	FALSE	FALSE	FALSE	FALSE	FALSE	FALSE	FALSE	FALSE	FALSE	FALSE
769	GMP_04248	31	natural	no	90	190	male		diverse		4	once_a_week	FALSE	average	seasonal	no	TRUE	weekly	FALSE	FALSE	TRUE	TRUE	kot	FALSE	TRUE	FALSE	FALSE	FALSE	FALSE	FALSE	TRUE	10	7	FALSE		more_than_year	no	TRUE	FALSE	FALSE	FALSE	FALSE	FALSE	FALSE	FALSE	FALSE	FALSE	FALSE	FALSE
770	GMP_04249	30	natural	no	95	183	male		diverse		3	several_times_a_week	TRUE	average	no	no	TRUE	weekly	TRUE	FALSE	FALSE	TRUE	kot	FALSE	TRUE	FALSE	FALSE	FALSE	FALSE	FALSE	TRUE	7	6	FALSE			no	FALSE	FALSE	FALSE	FALSE	FALSE	FALSE	FALSE	FALSE	FALSE	FALSE	FALSE	FALSE
771	GMP_04250	30	natural	no	60	172	female	FALSE	other	mało zróżnicowana	4	once_a_month	TRUE	average	no	no	TRUE	weekly	FALSE	FALSE	TRUE	TRUE	kot	FALSE	TRUE	FALSE	FALSE	FALSE	FALSE	FALSE	FALSE			TRUE	Delortan	recently	no	TRUE	FALSE	FALSE	FALSE	FALSE	FALSE	FALSE	FALSE	FALSE	FALSE	FALSE	FALSE
772	GMP_04251	44	caesarean	unknown	95	184	male		diverse		4	no	FALSE	average	no	used_to	TRUE	weekly	FALSE	TRUE	FALSE	TRUE	pies, kot	TRUE	TRUE	FALSE	FALSE	FALSE	FALSE	FALSE	TRUE	5	6	FALSE		never	no	FALSE	FALSE	FALSE	FALSE	FALSE	FALSE	FALSE	FALSE	FALSE	FALSE	FALSE	FALSE
773	GMP_04252	44	natural	no	100	180	male		other	zdrowo-niezdrowa	5	several_times_a_week	FALSE	much	prescribed	used_to	TRUE	weekly	TRUE	FALSE	FALSE	FALSE									TRUE	10	7	TRUE	euthyrox, brintellix, suplementy	more_than_year	no	FALSE	TRUE	FALSE	FALSE	FALSE	FALSE	FALSE	FALSE	FALSE	FALSE	FALSE	FALSE
774	GMP_04253	47	natural	no	70	177	male		diverse		4	several_times_a_week	TRUE	much	no	no	TRUE	weekly	FALSE	FALSE	FALSE	TRUE									TRUE	14		FALSE		more_than_year	no	FALSE	FALSE	FALSE	FALSE	FALSE	FALSE	FALSE	FALSE	FALSE	FALSE	FALSE	FALSE
775	GMP_04259	35	natural	no		165	female	FALSE	diverse		3	once_a_month	FALSE	little	yes	yes	FALSE		FALSE	FALSE	FALSE	FALSE									FALSE	7	7	FALSE				FALSE	FALSE	FALSE	FALSE	FALSE	FALSE	FALSE	FALSE	FALSE	FALSE	FALSE	FALSE
776	GMP_04260	44	natural	no	70	176	male		diverse		4	once_a_week	FALSE	average	seasonal	no	TRUE	weekly	FALSE	FALSE	TRUE	TRUE	kot	FALSE	TRUE	FALSE	FALSE	FALSE	FALSE	FALSE	TRUE	9	7	TRUE	Tenofovir	more_than_year	seasonal	FALSE	FALSE	FALSE	FALSE	FALSE	FALSE	FALSE	FALSE	FALSE	FALSE	FALSE	FALSE
777	GMP_04261	31	natural	no	68	181	male		diverse		3	once_a_week	TRUE	average	seasonal	yes	TRUE	monthly	FALSE	FALSE	TRUE	TRUE	kot	FALSE	TRUE	FALSE	FALSE	FALSE	FALSE	FALSE	TRUE	6	7	FALSE		more_than_year		FALSE	FALSE	FALSE	FALSE	FALSE	FALSE	FALSE	FALSE	FALSE	FALSE	FALSE	FALSE
778	GMP_04262		natural	no	58	160	female	FALSE	diverse		4	once_a_month	FALSE	average	yes	no	TRUE	rarely	FALSE	FALSE	TRUE	FALSE									TRUE	6	8	FALSE		more_than_year		FALSE	FALSE	FALSE	FALSE	FALSE	FALSE	FALSE	FALSE	FALSE	FALSE	FALSE	FALSE
779	GMP_04263	31	natural	no	83	169	male		diverse		4	once_a_month	FALSE	little	no	no	TRUE	rarely	FALSE	TRUE	FALSE	FALSE									TRUE	9	5	TRUE	brak odp./nie dotyczy	more_than_year	no	FALSE	FALSE	FALSE	FALSE	FALSE	FALSE	FALSE	FALSE	FALSE	FALSE	FALSE	FALSE
780	GMP_04264	35	natural	no	82	172	male		diverse		4	once_a_month	FALSE	average	prescribed	yes	TRUE	rarely	FALSE	TRUE	FALSE	FALSE									TRUE	2	6	FALSE		more_than_year		FALSE	FALSE	FALSE	FALSE	FALSE	FALSE	FALSE	FALSE	FALSE	FALSE	FALSE	FALSE
781	GMP_04265	45	natural	no	95	182	male		diverse		3	once_a_month	TRUE	little	seasonal	no	FALSE		FALSE	FALSE	FALSE	TRUE	królik	FALSE	FALSE	FALSE	TRUE	FALSE	FALSE	FALSE	TRUE	2	7	FALSE		more_than_year	no	FALSE	FALSE	FALSE	FALSE	FALSE	FALSE	FALSE	FALSE	FALSE	FALSE	FALSE	FALSE
782	GMP_04266	25	natural	no	77	180	male		diverse		4	once_a_week	FALSE	average	no	no	TRUE	monthly	FALSE	TRUE	FALSE	FALSE									FALSE	2	6	FALSE		more_than_year	no	FALSE	FALSE	FALSE	FALSE	FALSE	FALSE	FALSE	FALSE	FALSE	FALSE	FALSE	FALSE
783	GMP_04267	30	natural	no	102	189	male		diverse		5	once_a_month	FALSE	average	no	no	TRUE	monthly	FALSE	TRUE	FALSE	FALSE									FALSE	4	7	FALSE		more_than_year	no	FALSE	FALSE	FALSE	FALSE	FALSE	FALSE	FALSE	FALSE	FALSE	FALSE	FALSE	FALSE
784	GMP_04268	40	natural	no	86	180	male		diverse		4	once_a_month	TRUE	average	no	no	TRUE	weekly	TRUE	FALSE	FALSE	TRUE	pies	TRUE	FALSE	FALSE	FALSE	FALSE	FALSE	FALSE	TRUE		6	FALSE		never	no	FALSE	FALSE	FALSE	FALSE	FALSE	FALSE	FALSE	FALSE	FALSE	FALSE	FALSE	FALSE
785	GMP_04269	46	natural	no	85	176	male		diverse		5	once_a_month	TRUE	much	no	used_to	TRUE	weekly	TRUE	FALSE	FALSE	FALSE									TRUE	6	6	FALSE			no	FALSE	FALSE	FALSE	FALSE	FALSE	FALSE	FALSE	FALSE	FALSE	FALSE	FALSE	FALSE
786	GMP_04270	33	natural	no	85	180	male		diverse		4	once_a_month	TRUE	much	seasonal	no	TRUE	weekly	TRUE	TRUE	TRUE	TRUE	pies, kot	TRUE	TRUE	FALSE	FALSE	FALSE	FALSE	FALSE	TRUE	3	8	FALSE		more_than_year	no	FALSE	FALSE	FALSE	FALSE	FALSE	FALSE	FALSE	FALSE	FALSE	FALSE	FALSE	FALSE
787	GMP_04271	31	natural	no	90	186	male		diverse		3	once_a_week	TRUE	average	no	yes	TRUE	weekly	TRUE	TRUE	FALSE	TRUE	pies, kot	TRUE	TRUE	FALSE	FALSE	FALSE	FALSE	FALSE	TRUE		7	FALSE		more_than_year	no	FALSE	FALSE	FALSE	FALSE	FALSE	FALSE	FALSE	FALSE	FALSE	FALSE	FALSE	FALSE
788	GMP_04272	24	natural	no	92	178	male		other	lekkostrawna	5	once_a_week	FALSE	average	seasonal	used_to	TRUE	monthly	FALSE	TRUE	FALSE	TRUE	pies	TRUE	FALSE	FALSE	FALSE	FALSE	FALSE	FALSE	TRUE	5	7	FALSE				FALSE	FALSE	FALSE	FALSE	FALSE	FALSE	FALSE	FALSE	FALSE	FALSE	FALSE	FALSE
789	GMP_04274	24	caesarean	no	69	184	male		diverse		3	once_a_month	FALSE	little	no	no	TRUE	rarely	FALSE	FALSE	FALSE	FALSE									TRUE	10	8	FALSE		more_than_year	no	FALSE	FALSE	FALSE	FALSE	FALSE	FALSE	FALSE	FALSE	FALSE	FALSE	FALSE	FALSE
790	GMP_04275	30	natural	no	61	170	female	FALSE	diverse		4	once_a_month	FALSE	much	yes	used_to	TRUE	weekly	FALSE	FALSE	TRUE	FALSE									TRUE	8	7	FALSE				FALSE	FALSE	FALSE	FALSE	FALSE	FALSE	FALSE	FALSE	FALSE	FALSE	FALSE	FALSE
791	GMP_04278	43	natural	unknown	87	178	male		diverse		4	once_a_week	FALSE	average	no	used_to	TRUE	rarely	FALSE	TRUE	FALSE	TRUE	pies, kot	TRUE	TRUE	FALSE	FALSE	FALSE	FALSE	FALSE	TRUE	6	7	FALSE			no	FALSE	FALSE	FALSE	FALSE	FALSE	FALSE	FALSE	FALSE	FALSE	FALSE	FALSE	FALSE
792	GMP_04279	34	natural	no	115	176	male		diverse		5	once_a_week	TRUE	average	seasonal	yes	TRUE	monthly	FALSE	TRUE	FALSE	TRUE	pies	TRUE	FALSE	FALSE	FALSE	FALSE	FALSE	FALSE	TRUE	6	7	FALSE				FALSE	FALSE	FALSE	FALSE	FALSE	FALSE	FALSE	FALSE	FALSE	FALSE	FALSE	FALSE
793	GMP_04281	26	natural	no	57	164	female	FALSE	diverse		5	once_a_week	FALSE	little	seasonal	no	TRUE	weekly	TRUE	FALSE	FALSE	FALSE									TRUE	4	8	TRUE	Vixpo-tabletki hormonalne	more_than_year	no	TRUE	FALSE	FALSE	FALSE	FALSE	FALSE	FALSE	FALSE	FALSE	FALSE	FALSE	FALSE
794	GMP_04282	27	natural	no	87	184	male		diverse		3	once_a_month	FALSE	much	yes	used_to	TRUE	weekly	FALSE	TRUE	FALSE	TRUE	pies	TRUE	FALSE	FALSE	FALSE	FALSE	FALSE	FALSE	FALSE	10	7	TRUE	Symbicort	more_than_year	seasonal	TRUE	FALSE	FALSE	FALSE	FALSE	FALSE	FALSE	FALSE	FALSE	FALSE	FALSE	FALSE
795	GMP_04284	30	natural	no		160	female	FALSE	vegetarian		4	no	FALSE	average	yes	no	TRUE	weekly	FALSE	FALSE	TRUE	FALSE									TRUE	6	8	TRUE	letrox		yes	FALSE	FALSE	FALSE	FALSE	FALSE	FALSE	FALSE	FALSE	FALSE	FALSE	FALSE	FALSE
796	GMP_04285	38	natural	no	86	182	male		diverse		4	once_a_week	TRUE	little	no	no	TRUE	weekly	TRUE	TRUE	FALSE	TRUE	pies	TRUE	FALSE	FALSE	FALSE	FALSE	FALSE	FALSE	TRUE	11	7	FALSE		more_than_year	no	FALSE	FALSE	FALSE	FALSE	FALSE	FALSE	FALSE	FALSE	FALSE	FALSE	FALSE	FALSE
797	GMP_04286	44	natural		84	173	male				4	several_times_a_week	FALSE	average	no	no	TRUE	weekly	TRUE	FALSE	FALSE	TRUE	pies	TRUE	FALSE	FALSE	FALSE	FALSE	FALSE	FALSE	TRUE	7	5	FALSE		more_than_year	no	FALSE	FALSE	FALSE	FALSE	FALSE	FALSE	FALSE	FALSE	FALSE	FALSE	FALSE	FALSE
798	GMP_04287	39	natural	unknown	78	174	male		diverse		3	no	FALSE	average	no	used_to	TRUE	weekly	TRUE	FALSE	FALSE	TRUE	pies	TRUE	FALSE	FALSE	FALSE	FALSE	FALSE	FALSE	FALSE	2		FALSE		never	no	FALSE	FALSE	FALSE	FALSE	FALSE	FALSE	FALSE	FALSE	FALSE	FALSE	FALSE	FALSE
799	GMP_04288	27	natural	no	90	180	male		diverse		4	once_a_month	FALSE	average	seasonal	no	TRUE	monthly	FALSE	TRUE	FALSE	FALSE									TRUE	6	7	FALSE		more_than_year	no	FALSE	FALSE	FALSE	FALSE	FALSE	FALSE	FALSE	FALSE	FALSE	FALSE	FALSE	FALSE
800	GMP_04289	34	natural	no	91	175	male		diverse		3	once_a_week	FALSE	much	no	used_to	TRUE	rarely	FALSE	TRUE	FALSE	FALSE									TRUE	5	7	FALSE		more_than_year	no	FALSE	FALSE	FALSE	FALSE	FALSE	FALSE	FALSE	FALSE	FALSE	FALSE	FALSE	FALSE
801	GMP_04290	34	natural	no	76	178	male		diverse		3	several_times_a_week	TRUE	average	seasonal	no	TRUE	monthly	FALSE	TRUE	FALSE	FALSE									FALSE	5	7	FALSE		more_than_year	no	FALSE	FALSE	FALSE	FALSE	FALSE	FALSE	FALSE	FALSE	FALSE	FALSE	FALSE	FALSE
802	GMP_04291	33	natural	no	88	187	male		diverse		3	once_a_month	FALSE	average	seasonal	no	TRUE	weekly	TRUE	FALSE	FALSE	FALSE									TRUE	10	8	FALSE		more_than_year	no	FALSE	FALSE	FALSE	FALSE	FALSE	FALSE	FALSE	FALSE	FALSE	FALSE	FALSE	FALSE
803	GMP_04292	34	natural	no	108	180	male		diverse		3	once_a_week	TRUE	average	yes	used_to	TRUE	weekly	FALSE	TRUE	FALSE	FALSE									TRUE	10	7	FALSE		more_than_year	seasonal	FALSE	FALSE	FALSE	FALSE	FALSE	FALSE	FALSE	FALSE	FALSE	FALSE	FALSE	FALSE
804	GMP_04293	39	natural	no	90	176	male		diverse		3	no	TRUE	average	no	no	TRUE	monthly	FALSE	FALSE	FALSE	FALSE									FALSE	5	6	FALSE		recently	no	FALSE	FALSE	FALSE	FALSE	FALSE	FALSE	FALSE	FALSE	FALSE	FALSE	FALSE	FALSE
903	GMP_04332	36	natural	no	72	178	male		diverse		2	once_a_week	TRUE	average	seasonal	yes	TRUE	monthly	TRUE	FALSE	FALSE	FALSE									TRUE	4	7	FALSE				FALSE	FALSE	FALSE	FALSE	FALSE	FALSE	FALSE	FALSE	FALSE	FALSE	FALSE	FALSE
904	GMP_04333	35	natural	no		164	female	FALSE	diverse		5	no	FALSE	little	yes	no	TRUE	rarely	FALSE	TRUE	TRUE	FALSE									TRUE	10	7	FALSE		recently	yes	TRUE	FALSE	FALSE	FALSE	FALSE	FALSE	FALSE	FALSE	FALSE	FALSE	FALSE	FALSE
905	GMP_04334	34	natural	no	62	168	male		diverse		4	no	FALSE	little	prescribed	no	TRUE	rarely	TRUE	FALSE	FALSE	FALSE									TRUE	9	7	TRUE	brak odp./nie dotyczy		yes	TRUE	FALSE	FALSE	FALSE	FALSE	FALSE	FALSE	FALSE	FALSE	FALSE	FALSE	FALSE
906	GMP_04335	43	natural	no	88	186	male		diverse		4	several_times_a_week	FALSE	average	seasonal	used_to	TRUE	daily	TRUE	FALSE	FALSE	TRUE	pies	TRUE	FALSE	FALSE	FALSE	FALSE	FALSE	FALSE	TRUE	2	7	FALSE		more_than_year	no	FALSE	FALSE	FALSE	FALSE	FALSE	FALSE	FALSE	FALSE	FALSE	FALSE	FALSE	FALSE
907	GMP_04336	36	natural	yes	58	170	female	FALSE	diverse		5	once_a_month	FALSE	little	seasonal	no	TRUE	monthly	FALSE	FALSE	FALSE	FALSE									TRUE	10	7	FALSE		never	no	FALSE	FALSE	FALSE	FALSE	FALSE	FALSE	FALSE	FALSE	FALSE	FALSE	FALSE	FALSE
908	GMP_04337	50	natural	no	93	182	male		diverse		3	once_a_week	TRUE	average	no	no	TRUE	weekly	TRUE	FALSE	FALSE	TRUE	kot	FALSE	TRUE	FALSE	FALSE	FALSE	FALSE	FALSE	TRUE	8	5	FALSE		more_than_year	no	FALSE	FALSE	FALSE	FALSE	FALSE	FALSE	FALSE	FALSE	FALSE	FALSE	FALSE	FALSE
909	GMP_04338	36	natural	no	83	177	male		diverse		5	once_a_month	FALSE	little	no	used_to	TRUE	weekly	TRUE	FALSE	FALSE	FALSE									TRUE	6	6	FALSE		more_than_year	no	FALSE	FALSE	FALSE	FALSE	FALSE	FALSE	FALSE	FALSE	FALSE	FALSE	FALSE	FALSE
910	GMP_04339	34	natural	no	74	175	male		diverse		4	once_a_week	FALSE	little	prescribed	used_to	TRUE	daily	FALSE	FALSE	TRUE	FALSE									TRUE	6	6	FALSE		more_than_year		FALSE	FALSE	FALSE	FALSE	FALSE	FALSE	FALSE	FALSE	FALSE	FALSE	FALSE	FALSE
911	GMP_04341	38	natural	no	91	183	male		diverse		4	once_a_month	FALSE	average	seasonal	no	TRUE	weekly	TRUE	FALSE	FALSE	FALSE									FALSE	5	7	FALSE		more_than_year	no	FALSE	FALSE	FALSE	FALSE	FALSE	FALSE	FALSE	FALSE	FALSE	FALSE	FALSE	FALSE
912	GMP_04342	41	natural	no	94	184	male		diverse		5	no	FALSE	little	no	used_to	TRUE	daily	FALSE	FALSE	TRUE	TRUE	kot	FALSE	TRUE	FALSE	FALSE	FALSE	FALSE	FALSE	TRUE	5	7	FALSE		more_than_year		FALSE	FALSE	FALSE	FALSE	FALSE	FALSE	FALSE	FALSE	FALSE	FALSE	FALSE	FALSE
913	GMP_04344	37	natural	unknown	65	177	female	FALSE	diverse		5	once_a_month	FALSE	little	yes	no	TRUE	monthly	FALSE	FALSE	TRUE	TRUE	kot	FALSE	TRUE	FALSE	FALSE	FALSE	FALSE	FALSE	TRUE	5	7	FALSE		more_than_year	yes	FALSE	FALSE	FALSE	FALSE	FALSE	FALSE	FALSE	FALSE	FALSE	FALSE	FALSE	FALSE
914	GMP_04345	23	caesarean	no		173	female	FALSE	diverse		4	no	FALSE	average	yes	no	TRUE	monthly	FALSE	FALSE	TRUE	FALSE									TRUE	10	7	TRUE	Letrox, Atywia	more_than_year	no	FALSE	TRUE	FALSE	FALSE	FALSE	FALSE	FALSE	FALSE	FALSE	FALSE	FALSE	FALSE
915	GMP_04347	34	natural	no	78	184	male		diverse		3	several_times_a_week	TRUE	much	seasonal	yes	TRUE	daily	FALSE	FALSE	FALSE	TRUE	pies	TRUE	FALSE	FALSE	FALSE	FALSE	FALSE	FALSE	TRUE	10	7	FALSE				FALSE	FALSE	FALSE	FALSE	FALSE	FALSE	FALSE	FALSE	FALSE	FALSE	FALSE	FALSE
916	GMP_04348	48	natural	no	73	178	male		diverse		5	once_a_month	FALSE	average	yes	no	TRUE	weekly	FALSE	FALSE	TRUE	FALSE									TRUE	5	8	TRUE	setaloft, wit. D		no	TRUE	FALSE	FALSE	FALSE	FALSE	FALSE	FALSE	FALSE	FALSE	FALSE	FALSE	FALSE
917	GMP_04349	39	caesarean	unknown	80	172	male		diverse		5	once_a_month	FALSE	average	yes		TRUE	monthly	TRUE	FALSE	FALSE	TRUE	pies	TRUE	FALSE	FALSE	FALSE	FALSE	FALSE	FALSE	TRUE	4	7	FALSE		more_than_year	seasonal	FALSE	FALSE	FALSE	FALSE	FALSE	FALSE	FALSE	FALSE	FALSE	FALSE	FALSE	FALSE
918	GMP_04350	38	natural	no	84	184	male		diverse		5	several_times_a_week	FALSE	much	no		TRUE	weekly	TRUE	TRUE	FALSE	TRUE									TRUE	2	7	FALSE		more_than_year	no	FALSE	FALSE	FALSE	FALSE	FALSE	FALSE	FALSE	FALSE	FALSE	FALSE	FALSE	FALSE
919	GMP_04351	37	natural	unknown	87	177	male		diverse		3	once_a_week	TRUE	average	no	yes	TRUE	weekly	TRUE	FALSE	FALSE	TRUE	pies	TRUE	FALSE	FALSE	FALSE	FALSE	FALSE	FALSE	FALSE	5	5	FALSE		more_than_year	no	FALSE	FALSE	FALSE	FALSE	FALSE	FALSE	FALSE	FALSE	FALSE	FALSE	FALSE	FALSE
920	GMP_04352	42	natural	no	77	172	male		other	niskowęglowodanowa	3	once_a_month	FALSE	average	yes		FALSE		FALSE	FALSE	FALSE	FALSE									TRUE	3		FALSE		more_than_year	no	FALSE	FALSE	FALSE	FALSE	FALSE	FALSE	FALSE	FALSE	FALSE	FALSE	FALSE	FALSE
921	GMP_04353	43	caesarean	no	90	178	male		diverse		5	several_times_a_week	FALSE	average	no	used_to	TRUE	weekly	TRUE	FALSE	FALSE	FALSE									FALSE	6	5	FALSE		more_than_year	no	FALSE	FALSE	FALSE	FALSE	FALSE	FALSE	FALSE	FALSE	FALSE	FALSE	FALSE	FALSE
922	GMP_04354		natural	no	67	170	female	FALSE	other	niskowęglowodanowa	5	once_a_month	FALSE	average	yes	yes	TRUE	rarely	TRUE	FALSE	FALSE	FALSE									TRUE	8	8	FALSE		more_than_year	no	TRUE	FALSE	FALSE	FALSE	FALSE	FALSE	FALSE	FALSE	FALSE	FALSE	FALSE	FALSE
923	GMP_04355	39	natural	no	77	186	male		diverse			no	FALSE	average	seasonal	no	TRUE	monthly	FALSE	FALSE	TRUE	FALSE									TRUE	6	7	FALSE		more_than_year	seasonal	TRUE	FALSE	FALSE	FALSE	FALSE	FALSE	FALSE	FALSE	FALSE	FALSE	FALSE	FALSE
924	GMP_04356	37	natural	no	85	184	male		diverse		4	no	FALSE	average	no	yes	TRUE	daily	TRUE	FALSE	FALSE	TRUE	pies	TRUE	FALSE	FALSE	FALSE	FALSE	FALSE	FALSE	TRUE	10	5	FALSE		more_than_year	yes	FALSE	FALSE	FALSE	FALSE	FALSE	FALSE	FALSE	FALSE	FALSE	FALSE	FALSE	FALSE
925	GMP_04357	42	natural	no	68	180	male		diverse		3	no	FALSE	average	no	no	TRUE	rarely	TRUE	FALSE	FALSE	TRUE	kot	FALSE	TRUE	FALSE	FALSE	FALSE	FALSE	FALSE	TRUE	3	7	FALSE		more_than_year	seasonal	FALSE	FALSE	FALSE	FALSE	FALSE	FALSE	FALSE	FALSE	FALSE	FALSE	FALSE	FALSE
926	GMP_04358	27	unknown	unknown	79	181	male		diverse		5	once_a_month	TRUE	little	yes	no	TRUE	weekly	TRUE	FALSE	FALSE	FALSE									TRUE	8	8	FALSE		more_than_year	no	FALSE	FALSE	FALSE	FALSE	FALSE	FALSE	FALSE	FALSE	FALSE	FALSE	FALSE	FALSE
927	GMP_04359	41	natural		70	180	male		diverse		3	once_a_month	FALSE	little	seasonal	no	FALSE		FALSE	FALSE	FALSE	TRUE	pies	TRUE	FALSE	FALSE	FALSE	FALSE	FALSE	FALSE	TRUE	5	6	TRUE	Pragabalin	more_than_year	no	FALSE	TRUE	FALSE	FALSE	FALSE	FALSE	FALSE	FALSE	FALSE	FALSE	FALSE	FALSE
928	GMP_04360	47	natural	no	73	175	male		diverse			once_a_week	TRUE	average	no	no	TRUE	weekly	FALSE	FALSE	TRUE	FALSE									TRUE	10	7	FALSE		more_than_year	no	FALSE	FALSE	FALSE	FALSE	FALSE	FALSE	FALSE	FALSE	FALSE	FALSE	FALSE	FALSE
929	GMP_04361	40	natural	no	92	185	male		diverse		3	once_a_week	TRUE	average	seasonal	yes	TRUE	weekly	TRUE	TRUE	TRUE	FALSE									TRUE	4	6	FALSE		more_than_year	no	TRUE	FALSE	FALSE	FALSE	FALSE	FALSE	FALSE	FALSE	FALSE	FALSE	FALSE	FALSE
930	GMP_04362	36	natural	yes	59	173	female	FALSE	diverse		3	once_a_week	FALSE	much	seasonal	no	TRUE	weekly	FALSE	TRUE	FALSE	FALSE									FALSE	7	5	FALSE		more_than_year	no	FALSE	FALSE	FALSE	FALSE	FALSE	FALSE	FALSE	FALSE	FALSE	FALSE	FALSE	FALSE
931	GMP_04363	45	natural	unknown	80	182	male		diverse		4	once_a_month	FALSE	average	seasonal	no	TRUE	weekly	TRUE	FALSE	FALSE	TRUE	gryzonie	FALSE	FALSE	FALSE	TRUE	FALSE	FALSE	FALSE	TRUE	6	6	FALSE		more_than_year		FALSE	FALSE	FALSE	FALSE	FALSE	FALSE	FALSE	FALSE	FALSE	FALSE	FALSE	FALSE
932	GMP_04364	34	natural	no	74	184	male		diverse		3	once_a_month	FALSE	average	yes	yes	TRUE	weekly	TRUE	FALSE	FALSE	TRUE	kot	FALSE	TRUE	FALSE	FALSE	FALSE	FALSE	FALSE	FALSE	5	7	FALSE		more_than_year	no	FALSE	FALSE	FALSE	FALSE	FALSE	FALSE	FALSE	FALSE	FALSE	FALSE	FALSE	FALSE
933	GMP_04365	39	unknown	no	84	179	male				5	once_a_month	FALSE	little	yes	no	FALSE		FALSE	FALSE	FALSE	FALSE									TRUE	6	6	FALSE		more_than_year		FALSE	FALSE	FALSE	FALSE	FALSE	FALSE	FALSE	FALSE	FALSE	FALSE	FALSE	FALSE
934	GMP_04366	52	natural	no	87	187	male		diverse		4	once_a_month	FALSE	little	seasonal	no	TRUE	weekly	TRUE	FALSE	FALSE	TRUE									TRUE	3		FALSE			no	FALSE	FALSE	FALSE	FALSE	FALSE	FALSE	FALSE	FALSE	FALSE	FALSE	FALSE	FALSE
935	GMP_04367	40	natural	unknown	88	176	male		diverse		4	no	FALSE	average	seasonal	no	TRUE	weekly	TRUE	FALSE	FALSE	TRUE	pies	TRUE	FALSE	FALSE	FALSE	FALSE	FALSE	FALSE	TRUE	8	6	FALSE		never	no	FALSE	FALSE	FALSE	FALSE	FALSE	FALSE	FALSE	FALSE	FALSE	FALSE	FALSE	FALSE
936	GMP_04368	36	natural	no	84	174	female	FALSE	diverse		4	no	TRUE	average	seasonal	no	TRUE	weekly	TRUE	FALSE	FALSE	FALSE									TRUE	10	7	TRUE	Euthyrox	more_than_year	no	FALSE	TRUE	FALSE	FALSE	FALSE	FALSE	FALSE	FALSE	FALSE	FALSE	FALSE	FALSE
937	GMP_04369	32	natural	no	93	182	male		diverse		3	once_a_month	FALSE	average	yes		TRUE	weekly	FALSE	FALSE	TRUE	TRUE	kot	FALSE	TRUE	FALSE	FALSE	FALSE	FALSE	FALSE	TRUE	10	7	FALSE		more_than_year	no	FALSE	FALSE	FALSE	FALSE	FALSE	FALSE	FALSE	FALSE	FALSE	FALSE	FALSE	FALSE
938	GMP_04370	34	natural	no	80	175	male		diverse		5	once_a_month	TRUE	average	yes	used_to	TRUE	monthly	FALSE	TRUE	FALSE	FALSE									TRUE	5	6	FALSE		more_than_year	no	FALSE	FALSE	FALSE	FALSE	FALSE	FALSE	FALSE	FALSE	FALSE	FALSE	FALSE	FALSE
939	GMP_04371	42	caesarean	no	79	168	female	FALSE	diverse		4	once_a_month	FALSE	average	yes	used_to	TRUE	daily	FALSE	FALSE	TRUE	TRUE	pies	TRUE	FALSE	FALSE	FALSE	FALSE	FALSE	FALSE	TRUE	8	7	TRUE	Controloc, diosmina	more_than_year		FALSE	FALSE	FALSE	FALSE	FALSE	FALSE	FALSE	FALSE	FALSE	FALSE	FALSE	FALSE
940	GMP_04372	32	natural	no	80	185	male		diverse		4	once_a_week	FALSE	average	prescribed	no	TRUE	monthly	FALSE	TRUE	TRUE	FALSE									TRUE	8	7	TRUE	magne B6, wit. D3, Flonidan	recently	no	FALSE	FALSE	FALSE	FALSE	FALSE	FALSE	FALSE	FALSE	FALSE	FALSE	FALSE	FALSE
941	GMP_04373	25	natural	no	57	165	female	FALSE			4	several_times_a_week	FALSE	little	seasonal	no	TRUE	weekly	FALSE	FALSE	TRUE	TRUE	kot	FALSE	TRUE	FALSE	FALSE	FALSE	FALSE	FALSE	TRUE	6	7	FALSE			no	FALSE	FALSE	FALSE	FALSE	FALSE	FALSE	FALSE	FALSE	FALSE	FALSE	FALSE	FALSE
942	GMP_04374	30	natural	no	102	189	male		diverse		5	once_a_month	FALSE	little	seasonal	no	TRUE	weekly	TRUE	FALSE	FALSE	TRUE	pies	TRUE	FALSE	FALSE	FALSE	FALSE	FALSE	FALSE	TRUE	4	6	FALSE		more_than_year	no	TRUE	FALSE	FALSE	FALSE	FALSE	FALSE	FALSE	FALSE	FALSE	FALSE	FALSE	FALSE
943	GMP_04375	29		no	84	179	male		diverse		4	once_a_month	FALSE	average	yes	used_to	TRUE	monthly	TRUE	FALSE	FALSE	FALSE									TRUE	2	6	FALSE		recently	no	FALSE	FALSE	FALSE	FALSE	FALSE	FALSE	FALSE	FALSE	FALSE	FALSE	FALSE	FALSE
944	GMP_04376	31	natural	no	94	178	male		diverse		4	once_a_week	FALSE	average	no	no	TRUE	monthly	TRUE	FALSE	FALSE	TRUE	pies	TRUE	FALSE	FALSE	FALSE	FALSE	FALSE	FALSE	TRUE	5	6	FALSE		more_than_year	no	FALSE	FALSE	FALSE	FALSE	FALSE	FALSE	FALSE	FALSE	FALSE	FALSE	FALSE	FALSE
945	GMP_04377	26	natural	no	76	174	male		diverse			once_a_month	FALSE	little	yes	no	TRUE	weekly	FALSE	FALSE	TRUE	TRUE	pies	TRUE	FALSE	FALSE	FALSE	FALSE	FALSE	FALSE	TRUE	12	6	FALSE		more_than_year	no	TRUE	FALSE	FALSE	FALSE	FALSE	FALSE	FALSE	FALSE	FALSE	FALSE	FALSE	FALSE
946	GMP_04378	33	natural	no	84	188	male		diverse		4	once_a_month	FALSE	average	seasonal	no	TRUE	monthly	TRUE	FALSE	FALSE	FALSE									TRUE	2	8	FALSE		never	no	FALSE	FALSE	FALSE	FALSE	FALSE	FALSE	FALSE	FALSE	FALSE	FALSE	FALSE	FALSE
947	GMP_04379	28	natural	no	82	182	male		diverse		3	once_a_month	FALSE	average	seasonal	used_to	TRUE	weekly	TRUE	FALSE	FALSE	FALSE									TRUE	5	7	TRUE	Prestarium	more_than_year	no	FALSE	FALSE	FALSE	FALSE	TRUE	FALSE	FALSE	FALSE	FALSE	FALSE	FALSE	FALSE
948	GMP_04380	40	natural	no	70	170	male		diverse		4	once_a_month	FALSE	average	seasonal	used_to	TRUE	weekly	FALSE	FALSE	TRUE	TRUE	kot	FALSE	TRUE	FALSE	FALSE	FALSE	FALSE	FALSE	TRUE	8	5	FALSE		more_than_year	no	FALSE	FALSE	FALSE	FALSE	FALSE	FALSE	FALSE	FALSE	FALSE	FALSE	FALSE	FALSE
949	GMP_04381	29	natural	no	79	178	male		diverse		4	once_a_month	FALSE	average	prescribed	no	TRUE	monthly	FALSE	TRUE	FALSE	TRUE	pies	TRUE	FALSE	FALSE	FALSE	FALSE	FALSE	FALSE	TRUE	4	6	TRUE	Structrum 500	more_than_year	no	FALSE	FALSE	FALSE	FALSE	FALSE	FALSE	FALSE	FALSE	FALSE	FALSE	FALSE	FALSE
950	GMP_04382	38	natural	no	74	176	male		diverse		4	once_a_week	FALSE	average	no	no	TRUE	weekly	FALSE	FALSE	TRUE	FALSE									TRUE	8	7	TRUE	Euthyrox	more_than_year	no	FALSE	TRUE	FALSE	FALSE	FALSE	FALSE	FALSE	FALSE	FALSE	FALSE	FALSE	FALSE
951	GMP_04383	18	natural	no	58	161	female	FALSE	diverse		3	once_a_month	TRUE	little	seasonal	no	FALSE		FALSE	FALSE	FALSE	TRUE	pies	TRUE	FALSE	FALSE	FALSE	FALSE	FALSE	FALSE	TRUE	6	6	FALSE		more_than_year	no	FALSE	FALSE	FALSE	FALSE	FALSE	FALSE	FALSE	FALSE	FALSE	FALSE	FALSE	FALSE
952	GMP_04384	18	natural	no	68	174	female	FALSE	diverse		3	once_a_month	TRUE	average	seasonal	no	TRUE	monthly	TRUE	FALSE	FALSE	TRUE	kot	FALSE	TRUE	FALSE	FALSE	FALSE	FALSE	FALSE	TRUE	7	7	FALSE		never	no	FALSE	FALSE	FALSE	FALSE	FALSE	FALSE	FALSE	FALSE	FALSE	FALSE	FALSE	FALSE
953	GMP_04385	18	natural	no	55	163	female	FALSE	diverse		4	once_a_month	TRUE	average	seasonal	no	TRUE	rarely	FALSE	FALSE	TRUE	TRUE	pies	TRUE	FALSE	FALSE	FALSE	FALSE	FALSE	FALSE	TRUE	7	7	FALSE		more_than_year	no	FALSE	FALSE	FALSE	FALSE	FALSE	FALSE	FALSE	FALSE	FALSE	FALSE	FALSE	FALSE
954	GMP_04386	23	natural	no		170	female	FALSE	diverse		4	once_a_month	TRUE	average	yes	no	FALSE		FALSE	FALSE	FALSE	FALSE									TRUE	5	7	FALSE			no	FALSE	FALSE	FALSE	FALSE	FALSE	FALSE	FALSE	FALSE	FALSE	FALSE	FALSE	FALSE
955	GMP_04387	20	natural	no	60	167	female	FALSE	diverse		4	no	FALSE	average	yes	no	TRUE	rarely	TRUE	FALSE	FALSE	FALSE									TRUE	5	9	TRUE	Delortan			FALSE	FALSE	FALSE	FALSE	FALSE	FALSE	FALSE	FALSE	FALSE	FALSE	FALSE	FALSE
956	GMP_04388	19	natural		75	189	male		diverse		6	once_a_month	FALSE	average	no	no	TRUE	weekly	FALSE	FALSE	TRUE	TRUE	pies	TRUE	FALSE	FALSE	FALSE	FALSE	FALSE	FALSE	TRUE	5	9	FALSE		never	no	FALSE	FALSE	FALSE	FALSE	FALSE	FALSE	FALSE	FALSE	FALSE	FALSE	FALSE	FALSE
957	GMP_04389	19	natural	no	55	160	female	FALSE	diverse		4	once_a_month	FALSE	little	yes	used_to	TRUE	rarely	FALSE	FALSE	TRUE	TRUE	pies	TRUE	FALSE	FALSE	FALSE	FALSE	FALSE	FALSE	TRUE	5	7	FALSE				FALSE	FALSE	FALSE	FALSE	FALSE	FALSE	FALSE	FALSE	FALSE	FALSE	FALSE	FALSE
958	GMP_04390	18	natural	no	78	183	male		diverse		3	once_a_week	TRUE	much	yes	no	TRUE	monthly	TRUE	FALSE	FALSE	TRUE	kot	FALSE	TRUE	FALSE	FALSE	FALSE	FALSE	FALSE	FALSE	7	6	FALSE		more_than_year	no	FALSE	FALSE	FALSE	FALSE	FALSE	FALSE	FALSE	FALSE	FALSE	FALSE	FALSE	FALSE
959	GMP_04391	18	natural	no	62	165	female	FALSE	diverse		5	once_a_month	FALSE	average	yes	no	FALSE		FALSE	FALSE	FALSE	FALSE									TRUE	5	8	FALSE				FALSE	FALSE	FALSE	FALSE	FALSE	FALSE	FALSE	FALSE	FALSE	FALSE	FALSE	FALSE
960	GMP_04392	18	natural	no	57	170	female	FALSE	diverse		3	several_times_a_week	TRUE	much	no	no	FALSE		FALSE	FALSE	FALSE	TRUE	pies	TRUE	FALSE	FALSE	FALSE	FALSE	FALSE	FALSE	FALSE	4		FALSE		never	no	FALSE	FALSE	FALSE	FALSE	FALSE	FALSE	FALSE	FALSE	FALSE	FALSE	FALSE	FALSE
961	GMP_04393	22	natural		60	172	female	FALSE	diverse		3	once_a_week	TRUE	average	yes	no	FALSE		FALSE	FALSE	FALSE	TRUE	pies	TRUE	FALSE	FALSE	FALSE	FALSE	FALSE	FALSE	TRUE	5	9	FALSE			no	FALSE	FALSE	FALSE	FALSE	FALSE	FALSE	FALSE	FALSE	FALSE	FALSE	FALSE	FALSE
962	GMP_04394	37	natural	no	73	179	male		diverse		3	once_a_week	FALSE	average	seasonal	no	TRUE	weekly	TRUE	FALSE	FALSE	FALSE									TRUE	3	7	FALSE		more_than_year	no	FALSE	FALSE	FALSE	FALSE	FALSE	FALSE	FALSE	FALSE	FALSE	FALSE	FALSE	FALSE
963	GMP_04395	33	caesarean	no	83	182	male		diverse		4	once_a_month	FALSE	average	no	yes	TRUE	monthly	TRUE	FALSE	FALSE	TRUE	pies	TRUE	FALSE	FALSE	FALSE	FALSE	FALSE	FALSE	TRUE	3	5	FALSE		never	no	FALSE	FALSE	FALSE	FALSE	FALSE	FALSE	FALSE	FALSE	FALSE	FALSE	FALSE	FALSE
964	GMP_04396	45	natural	unknown	74	170	male		diverse		5	no	FALSE	average	seasonal	used_to	TRUE	weekly	FALSE	TRUE	FALSE	TRUE									TRUE	9		TRUE	Amlopin	recently		FALSE	FALSE	FALSE	FALSE	TRUE	FALSE	FALSE	FALSE	FALSE	FALSE	FALSE	FALSE
965	GMP_04397	30	natural	no	75	178	male		diverse		4	once_a_month	FALSE	much	yes	no	TRUE	rarely	FALSE	FALSE	TRUE	FALSE									TRUE	10	7	FALSE		more_than_year	no	FALSE	FALSE	FALSE	FALSE	FALSE	FALSE	FALSE	FALSE	FALSE	FALSE	FALSE	FALSE
966	GMP_04398	37	natural	unknown	65	164	female	FALSE	diverse		5	once_a_month	FALSE	average	seasonal	no	TRUE	weekly	FALSE	FALSE	TRUE	FALSE									TRUE	8	6	FALSE		more_than_year	no	TRUE	FALSE	FALSE	FALSE	FALSE	FALSE	FALSE	FALSE	FALSE	FALSE	FALSE	FALSE
967	GMP_04399	41	natural	yes	70	168	male		diverse		3	once_a_week	TRUE	average	no		TRUE	weekly	FALSE	FALSE	TRUE	FALSE									TRUE	2	7	FALSE			no	TRUE	FALSE	FALSE	FALSE	FALSE	FALSE	FALSE	FALSE	FALSE	FALSE	FALSE	FALSE
968	GMP_04400	30	natural	no	85	197	male		diverse		5	several_times_a_week	FALSE	average	seasonal	no	TRUE	monthly	TRUE	FALSE	FALSE	FALSE									TRUE	9	8	FALSE		more_than_year	no	FALSE	FALSE	FALSE	FALSE	FALSE	FALSE	FALSE	FALSE	FALSE	FALSE	FALSE	FALSE
969	GMP_04401	36	caesarean	no	62	168	female	FALSE	diverse		4	once_a_week	FALSE	little	seasonal	no	TRUE	monthly	TRUE	FALSE	FALSE	TRUE	kot	FALSE	TRUE	FALSE	FALSE	FALSE	FALSE	FALSE	TRUE	8	7	FALSE				FALSE	FALSE	FALSE	FALSE	FALSE	FALSE	FALSE	FALSE	FALSE	FALSE	FALSE	FALSE
970	GMP_04402	37	natural	no	80	171	male		diverse		5	once_a_month	FALSE	average	prescribed	used_to	TRUE	weekly	TRUE	FALSE	FALSE	FALSE									TRUE	8	8	TRUE	wit. D3	more_than_year	no	FALSE	FALSE	FALSE	FALSE	FALSE	FALSE	FALSE	FALSE	FALSE	FALSE	FALSE	FALSE
971	GMP_04403	18	caesarean	no	64	180	female	FALSE	diverse		5	once_a_week	FALSE	little	yes	no	FALSE		FALSE	FALSE	FALSE	TRUE	pies	TRUE	FALSE	FALSE	FALSE	FALSE	FALSE	FALSE	TRUE	5	7	FALSE		more_than_year		TRUE	FALSE	FALSE	FALSE	FALSE	FALSE	FALSE	FALSE	FALSE	FALSE	FALSE	FALSE
972	GMP_04405	20	natural		95	191	male		diverse		5	no	TRUE	little	yes		FALSE		FALSE	FALSE	FALSE	FALSE									TRUE	2	5	FALSE		more_than_year	no	FALSE	FALSE	FALSE	FALSE	FALSE	FALSE	FALSE	FALSE	FALSE	FALSE	FALSE	FALSE
973	GMP_04406	18	natural	no		179	male		diverse		4	no	FALSE	little	yes	no	FALSE		FALSE	FALSE	FALSE	TRUE	kot	FALSE	TRUE	FALSE	FALSE	FALSE	FALSE	FALSE	TRUE	5	7	FALSE		recently	no	FALSE	FALSE	FALSE	FALSE	FALSE	FALSE	FALSE	FALSE	FALSE	FALSE	FALSE	FALSE
974	GMP_04408	18	caesarean	no			male		diverse		5	once_a_month	FALSE	average	seasonal	no	TRUE	rarely	TRUE	FALSE	FALSE	TRUE	pies	TRUE	FALSE	FALSE	FALSE	FALSE	FALSE	FALSE	TRUE	4	7	TRUE	Euthyrox	more_than_year	no	FALSE	TRUE	FALSE	FALSE	FALSE	FALSE	FALSE	FALSE	FALSE	FALSE	FALSE	FALSE
975	GMP_04409	18	caesarean	no	86	190	male		diverse		5	once_a_week	TRUE	much	yes	no	FALSE		FALSE	FALSE	FALSE	TRUE	pies, kot	TRUE	TRUE	FALSE	FALSE	FALSE	FALSE	FALSE	TRUE		8	FALSE				FALSE	FALSE	FALSE	FALSE	FALSE	FALSE	FALSE	FALSE	FALSE	FALSE	FALSE	FALSE
976	GMP_04410	34	caesarean	no	110	188	male		diverse		4	once_a_week	TRUE	average	seasonal	no	TRUE	monthly	FALSE	TRUE	FALSE	TRUE	pies, kot	TRUE	TRUE	FALSE	FALSE	FALSE	FALSE	FALSE	TRUE	5	7	FALSE		more_than_year	seasonal	FALSE	FALSE	FALSE	FALSE	FALSE	FALSE	FALSE	FALSE	FALSE	FALSE	FALSE	FALSE
977	GMP_04411	37	natural	no	68	180	male		diverse		4	once_a_week	TRUE	average	seasonal	no	TRUE	weekly	FALSE	FALSE	TRUE	TRUE	pies, kot	TRUE	TRUE	FALSE	FALSE	FALSE	FALSE	FALSE	FALSE	6	6	FALSE			no	FALSE	FALSE	FALSE	FALSE	FALSE	FALSE	FALSE	FALSE	FALSE	FALSE	FALSE	FALSE
978	GMP_04412	31	caesarean	no	93	176	male		diverse		5	once_a_week	FALSE	average	yes	no	TRUE	monthly	FALSE	FALSE	FALSE	FALSE									TRUE	5	6	FALSE		more_than_year	yes	FALSE	FALSE	FALSE	FALSE	FALSE	FALSE	FALSE	FALSE	FALSE	FALSE	FALSE	FALSE
979	GMP_04413	32	natural	no	69	170	female	FALSE	diverse		4	once_a_month	FALSE	little	no	yes	TRUE	monthly	TRUE	TRUE	TRUE	TRUE	królik	FALSE	FALSE	FALSE	TRUE	FALSE	FALSE	FALSE	TRUE	8	5	FALSE				FALSE	FALSE	FALSE	FALSE	FALSE	FALSE	FALSE	FALSE	FALSE	FALSE	FALSE	FALSE
980	GMP_04414	25	unknown	unknown	67	172	male		diverse		2	several_times_a_week	FALSE	little	prescribed	used_to	FALSE		FALSE	FALSE	FALSE	FALSE									TRUE	8	8	FALSE				FALSE	FALSE	FALSE	FALSE	FALSE	FALSE	FALSE	FALSE	FALSE	FALSE	FALSE	FALSE
981	GMP_04415	40	natural	no	74	167	male		diverse		4	once_a_month	FALSE	average	seasonal	no	TRUE	weekly	TRUE	FALSE	FALSE	FALSE									TRUE	10	6	TRUE	witaminy		no	TRUE	FALSE	FALSE	FALSE	FALSE	FALSE	FALSE	FALSE	FALSE	FALSE	FALSE	FALSE
982	GMP_04416	35	natural	no	85	175	male		diverse		3	once_a_month	FALSE	average	no	yes	TRUE	monthly	TRUE	FALSE	FALSE	FALSE									FALSE	10	6	TRUE	actelsar		no	FALSE	FALSE	FALSE	FALSE	TRUE	FALSE	FALSE	FALSE	FALSE	FALSE	FALSE	FALSE
983	GMP_04417	23	natural	no	65	175	male		diverse		4	no	FALSE	average	no	yes	FALSE		FALSE	FALSE	FALSE	TRUE	pies, kot	TRUE	TRUE	FALSE	FALSE	FALSE	FALSE	FALSE	FALSE	4	8	FALSE		more_than_year	no	FALSE	FALSE	FALSE	FALSE	FALSE	FALSE	FALSE	FALSE	FALSE	FALSE	FALSE	FALSE
984	GMP_04418	24	caesarean	no	85	181	male		diverse		4	once_a_week	TRUE	average	seasonal	used_to	TRUE	weekly	TRUE	FALSE	FALSE	FALSE									TRUE	11	8	FALSE		more_than_year	no	TRUE	FALSE	FALSE	FALSE	FALSE	FALSE	FALSE	FALSE	FALSE	FALSE	FALSE	FALSE
985	GMP_04419	27	natural	no	70	169	male		diverse		4	once_a_month	FALSE	average	no	no	TRUE	weekly	TRUE	FALSE	FALSE	FALSE									TRUE	11	7	FALSE		more_than_year	no	TRUE	FALSE	FALSE	FALSE	FALSE	FALSE	FALSE	FALSE	FALSE	FALSE	FALSE	FALSE
986	GMP_04420	39	natural	no	67	173	female	FALSE	diverse		4	no	FALSE	average	yes	no	FALSE		FALSE	FALSE	FALSE	TRUE	pies, kot	TRUE	TRUE	FALSE	FALSE	FALSE	FALSE	FALSE	TRUE	3	8	TRUE	euthyrox	more_than_year	seasonal	FALSE	FALSE	FALSE	FALSE	FALSE	FALSE	FALSE	FALSE	FALSE	FALSE	FALSE	FALSE
987	GMP_04421	48	natural	yes	73	172	male		diverse		5	no	TRUE	average	no	no	TRUE	rarely	FALSE	TRUE	FALSE	FALSE									FALSE	12	8	TRUE	Teldipin	more_than_year		FALSE	FALSE	FALSE	FALSE	TRUE	FALSE	FALSE	FALSE	FALSE	FALSE	FALSE	FALSE
988	GMP_04422	18	natural	no		171	female	FALSE	diverse		3	no	TRUE	average	yes	no	FALSE		FALSE	FALSE	FALSE	FALSE									TRUE	6	7	FALSE		more_than_year	seasonal	TRUE	FALSE	FALSE	FALSE	FALSE	FALSE	FALSE	FALSE	FALSE	FALSE	FALSE	FALSE
989	GMP_04423	18	natural	no		187	male		diverse		4	once_a_week	FALSE	little	yes	no	FALSE		FALSE	FALSE	FALSE	TRUE	pies	TRUE	FALSE	FALSE	FALSE	FALSE	FALSE	FALSE	TRUE	7	7	TRUE	Rawolinex	more_than_year		TRUE	FALSE	FALSE	FALSE	FALSE	FALSE	TRUE	FALSE	FALSE	FALSE	FALSE	FALSE
990	GMP_04424	17		no		189	male		diverse		4	once_a_month	TRUE	average	no	no	FALSE		FALSE	FALSE	FALSE	FALSE									TRUE	3	7	FALSE			no	FALSE	FALSE	FALSE	FALSE	FALSE	FALSE	FALSE	FALSE	FALSE	FALSE	FALSE	FALSE
991	GMP_04425	20	caesarean	no	65	176	male		diverse		4	once_a_month	FALSE	little	yes	no	TRUE	monthly	TRUE	FALSE	FALSE	FALSE									TRUE	5	7	FALSE		more_than_year	no	FALSE	FALSE	FALSE	FALSE	FALSE	FALSE	FALSE	FALSE	FALSE	FALSE	FALSE	FALSE
992	GMP_04426	18	unknown	unknown		174	male		diverse		5	no	TRUE	average	yes	no	FALSE		FALSE	FALSE	FALSE	TRUE	pies, kot	TRUE	TRUE	FALSE	FALSE	FALSE	FALSE	FALSE	TRUE	4	7	FALSE		more_than_year	no	FALSE	FALSE	FALSE	FALSE	FALSE	FALSE	FALSE	FALSE	FALSE	FALSE	FALSE	FALSE
993	GMP_04427	18	natural	no	62	180	male		diverse		6	once_a_month	FALSE	much	yes	no	FALSE		FALSE	FALSE	FALSE	TRUE	pies	TRUE	FALSE	FALSE	FALSE	FALSE	FALSE	FALSE	TRUE	1	8	FALSE		more_than_year	no	FALSE	FALSE	FALSE	FALSE	FALSE	FALSE	FALSE	FALSE	FALSE	FALSE	FALSE	FALSE
994	GMP_04428	19	caesarean	yes		166	female	FALSE	diverse		4	once_a_week	FALSE	average		no	TRUE	rarely	FALSE	FALSE	TRUE	FALSE									FALSE			FALSE		more_than_year		FALSE	FALSE	FALSE	FALSE	FALSE	FALSE	FALSE	FALSE	FALSE	FALSE	FALSE	FALSE
995	GMP_04429	20	natural	unknown		188	male				4	once_a_month	FALSE	little	yes	no	FALSE		FALSE	FALSE	FALSE	FALSE									TRUE	8		FALSE		more_than_year	no	FALSE	FALSE	FALSE	FALSE	FALSE	FALSE	FALSE	FALSE	FALSE	FALSE	FALSE	FALSE
996	GMP_04430	20	natural	no		170	female	FALSE	other	paleo carbtargeting	5	once_a_month	FALSE	average	yes	no	FALSE		FALSE	FALSE	FALSE	TRUE	pies	TRUE	FALSE	FALSE	FALSE	FALSE	FALSE	FALSE	TRUE	4	7	FALSE		never	no	FALSE	FALSE	FALSE	FALSE	FALSE	FALSE	FALSE	FALSE	FALSE	FALSE	FALSE	FALSE
997	GMP_04431	18	natural	no		171	female	FALSE			3	several_times_a_week	TRUE	average	yes	no	FALSE		FALSE	FALSE	FALSE	TRUE	pies, gryzonie	TRUE	FALSE	FALSE	TRUE	FALSE	FALSE	FALSE	FALSE	5	7	FALSE				FALSE	FALSE	FALSE	FALSE	FALSE	FALSE	FALSE	FALSE	FALSE	FALSE	FALSE	FALSE
998	GMP_04432	19	natural	no	54	176	female	FALSE	diverse		3	once_a_month	TRUE	average	no	no	FALSE		FALSE	FALSE	FALSE	TRUE	pies, kot	TRUE	TRUE	FALSE	FALSE	FALSE	FALSE	FALSE	TRUE	6	7	FALSE		more_than_year	no	FALSE	FALSE	FALSE	FALSE	FALSE	FALSE	FALSE	FALSE	FALSE	FALSE	FALSE	FALSE
999	GMP_04434	18	natural	no	58	180	male		diverse		4	once_a_month	TRUE	average	seasonal	no	FALSE		FALSE	FALSE	FALSE	TRUE	pies	TRUE	FALSE	FALSE	FALSE	FALSE	FALSE	FALSE	TRUE		8	FALSE		more_than_year	no	FALSE	FALSE	FALSE	FALSE	FALSE	FALSE	FALSE	FALSE	FALSE	FALSE	FALSE	FALSE
1000	GMP_04435	19	natural	no	63	173	female	FALSE	diverse		5	no	TRUE	average	yes	no	FALSE		FALSE	FALSE	FALSE	FALSE									TRUE	7	8	FALSE		never	no	FALSE	FALSE	FALSE	FALSE	FALSE	FALSE	FALSE	FALSE	FALSE	FALSE	FALSE	FALSE
1001	GMP_04436	18	natural	no	72	170	female	FALSE	diverse		4	once_a_month	FALSE	much	yes	no	FALSE		FALSE	FALSE	FALSE	FALSE									TRUE	8	7	FALSE		never	no	FALSE	FALSE	FALSE	FALSE	FALSE	FALSE	FALSE	FALSE	FALSE	FALSE	FALSE	FALSE
1002	GMP_04437	18	natural	unknown		178	male		diverse		4	once_a_month	FALSE	little	no	no	FALSE		FALSE	FALSE	FALSE	TRUE	pies	TRUE	FALSE	FALSE	FALSE	FALSE	FALSE	FALSE	FALSE	10	5	FALSE			no	FALSE	FALSE	FALSE	FALSE	FALSE	FALSE	TRUE	FALSE	FALSE	FALSE	FALSE	FALSE
1003	GMP_04438	19	natural	no		155	female	FALSE	diverse		4	once_a_month	FALSE	average	yes	no	FALSE		FALSE	FALSE	FALSE	TRUE	pies	TRUE	FALSE	FALSE	FALSE	FALSE	FALSE	FALSE	TRUE	2	7	FALSE		more_than_year	no	FALSE	FALSE	FALSE	FALSE	FALSE	FALSE	FALSE	FALSE	FALSE	FALSE	FALSE	FALSE
1004	GMP_04439	18	caesarean	no	52	163	female	FALSE	other	bez laktozy, bez mięsa	5	no	FALSE	average	yes	no	FALSE		FALSE	FALSE	FALSE	FALSE									TRUE	6	7	FALSE		recently	yes	TRUE	FALSE	FALSE	FALSE	FALSE	FALSE	FALSE	FALSE	FALSE	FALSE	FALSE	FALSE
1005	GMP_04440	18	caesarean	no	67	183	male		diverse		4	once_a_week	TRUE	much	no	no	FALSE		FALSE	FALSE	FALSE	TRUE	pies	TRUE	FALSE	FALSE	FALSE	FALSE	FALSE	FALSE	TRUE	10	7	FALSE			no	FALSE	FALSE	FALSE	FALSE	FALSE	FALSE	FALSE	FALSE	FALSE	FALSE	FALSE	FALSE
1006	GMP_04441	18	caesarean	unknown	49	164	female	FALSE	diverse		5	once_a_week	FALSE	average	seasonal	no	FALSE		FALSE	FALSE	FALSE	FALSE									TRUE	7	7	FALSE		more_than_year	no	FALSE	FALSE	FALSE	FALSE	FALSE	FALSE	FALSE	FALSE	FALSE	FALSE	FALSE	FALSE
2	MMP_0001	64	natural	yes	158	100	female	FALSE	diverse		4	no	TRUE	average	no	no	FALSE		FALSE	FALSE	FALSE	FALSE									TRUE	2	6	FALSE		never	no	FALSE	FALSE	FALSE	FALSE	FALSE	FALSE	FALSE	FALSE	FALSE	FALSE	FALSE	FALSE
3	MMP_0002	66	natural	no	168	75	male		diverse		4	several_times_a_week	FALSE	much	no	yes	FALSE		FALSE	FALSE	FALSE	FALSE									TRUE	3	6	TRUE	POLPRIL 5 mg 1x dziennie	more_than_year	no	FALSE	FALSE	FALSE	FALSE	TRUE	FALSE	FALSE	FALSE	FALSE	FALSE	FALSE	FALSE
4	MMP_0003	64	natural	no	162	66	female	FALSE	diverse		4	once_a_month	FALSE	little	seasonal	no	TRUE	monthly	FALSE	FALSE	TRUE	FALSE									TRUE	3	7	TRUE	TERTENSIF_SR	more_than_year	seasonal	FALSE	FALSE	FALSE	FALSE	TRUE	FALSE	FALSE	FALSE	FALSE	FALSE	FALSE	TRUE
5	MMP_0004	67	natural	no	181	89	male		diverse		3	no	FALSE	average	seasonal	no	TRUE	weekly	TRUE	TRUE	TRUE	FALSE									TRUE	4	9	TRUE	ACENOCUMAROL VIVACE_BETALOK_20K_50	more_than_year	no	FALSE	FALSE	FALSE	TRUE	FALSE	FALSE	FALSE	FALSE	FALSE	FALSE	FALSE	FALSE
6	MMP_0005	92	natural	no	145	40	female	FALSE	diverse		3	no	FALSE	little	no	no	FALSE		FALSE	FALSE	FALSE	FALSE									TRUE	3	12	TRUE	EUTHYROX__CARVETREND__SPIRONAL__VICEBROL__XARELTO__CALPEROS_OSTEO	more_than_year	no	FALSE	FALSE	FALSE	TRUE	FALSE	FALSE	FALSE	FALSE	FALSE	FALSE	FALSE	FALSE
7	MMP_0006	45	natural	no	176	72	female	FALSE	diverse		5	no	TRUE	much	seasonal	no	TRUE	monthly	FALSE	FALSE	TRUE	TRUE	pies	TRUE	FALSE	FALSE	FALSE	FALSE	FALSE	FALSE	FALSE	10	8	FALSE		more_than_year	prescribed	FALSE	FALSE	FALSE	FALSE	FALSE	FALSE	FALSE	FALSE	FALSE	FALSE	FALSE	FALSE
8	MMP_0007	74	natural	no	154	84	female	FALSE	diverse		3	no	FALSE	average	no	used_to	FALSE		FALSE	FALSE	FALSE	FALSE									TRUE	5	5	FALSE		more_than_year	no	FALSE	FALSE	FALSE	FALSE	FALSE	FALSE	FALSE	FALSE	FALSE	FALSE	FALSE	TRUE
10	MMP_0008B	69	natural	no	162	73	female	FALSE	diverse		5	once_a_month	FALSE	little	yes	used_to	TRUE	monthly	FALSE	TRUE	TRUE	FALSE									TRUE	3	8	TRUE	TEZEO_80__KAMIREN_4mg__BISOCARD_2.5mg	more_than_year	no	FALSE	FALSE	FALSE	TRUE	TRUE	FALSE	FALSE	FALSE	FALSE	FALSE	FALSE	FALSE
11	MMP_0009	71	caesarean	unknown	181	100	male		diverse		5	once_a_month	TRUE	much	prescribed	used_to	TRUE	weekly	FALSE	FALSE	TRUE	FALSE									TRUE	7	8	TRUE	CONCOR_COR__NOLIPREL__SYMLOSIN_SR__VESICARE__POLOCARD__APO-ATORVA	more_than_year	prescribed	FALSE	FALSE	FALSE	FALSE	TRUE	FALSE	FALSE	FALSE	FALSE	FALSE	FALSE	FALSE
9	MMP_0010	68	natural	no	166	80	male		diverse		4	once_a_week	FALSE	little	yes	used_to	TRUE	weekly	FALSE	TRUE	FALSE	TRUE	pies	TRUE	FALSE	FALSE	FALSE	FALSE	FALSE	FALSE	TRUE	8	8	TRUE	TRITACET__CONCOR__SIOFOR	half_year	seasonal	FALSE	FALSE	TRUE	FALSE	TRUE	FALSE	FALSE	FALSE	FALSE	FALSE	FALSE	FALSE
12	MMP_0011	45	natural	no	165	78	female	FALSE	diverse		4	once_a_week	TRUE	average	seasonal	no	TRUE	monthly	FALSE	FALSE	TRUE	TRUE	pies	TRUE	FALSE	FALSE	FALSE	FALSE	FALSE	FALSE	TRUE		9.5	TRUE	EMANERA__ISOPTIN__ZYX	half_year	seasonal	TRUE	FALSE	FALSE	TRUE	FALSE	FALSE	FALSE	FALSE	FALSE	FALSE	FALSE	FALSE
13	MMP_0012	18	natural	no	175	77	male		diverse		4	once_a_week	FALSE	average	prescribed	no	FALSE		FALSE	FALSE	FALSE	TRUE	pies	TRUE	FALSE	FALSE	FALSE	FALSE	FALSE	FALSE	TRUE		8.5	TRUE	ZYX	half_year	seasonal	TRUE	FALSE	FALSE	FALSE	FALSE	FALSE	FALSE	FALSE	FALSE	FALSE	FALSE	FALSE
14	MMP_0013	45	natural	yes	170	110	male		diverse		4	once_a_week	TRUE	much	prescribed	no	TRUE	daily	FALSE	FALSE	TRUE	TRUE	pies	TRUE	FALSE	FALSE	FALSE	FALSE	FALSE	FALSE	TRUE	0	7	TRUE	TELMIZEK	half_year	no	FALSE	FALSE	FALSE	FALSE	FALSE	FALSE	FALSE	FALSE	FALSE	FALSE	FALSE	FALSE
15	MMP_0014	75	natural	no	172	88	male		diverse		3	no	FALSE	average	no	no	TRUE	monthly	FALSE	TRUE	FALSE	TRUE	ptak	FALSE	FALSE	TRUE	FALSE	FALSE	FALSE	FALSE	TRUE	5	9	TRUE	BISOCARD	half_year	no	FALSE	FALSE	FALSE	FALSE	TRUE	FALSE	TRUE	FALSE	FALSE	FALSE	FALSE	FALSE
16	MMP_0015	58	natural	no	181	89	male		diverse		2	once_a_week	TRUE	average	seasonal	used_to	TRUE	daily	TRUE	FALSE	FALSE	FALSE									TRUE	6	6	FALSE		half_year	prescribed	FALSE	TRUE	FALSE	FALSE	FALSE	FALSE	FALSE	TRUE	FALSE	FALSE	FALSE	FALSE
17	MMP_0016	61	natural	unknown	175	58	female	FALSE	diverse		5	once_a_month	TRUE	average	no	yes	FALSE		FALSE	FALSE	FALSE	FALSE									FALSE	4	8	FALSE		more_than_year	no	FALSE	FALSE	FALSE	FALSE	FALSE	FALSE	FALSE	FALSE	FALSE	FALSE	FALSE	FALSE
18	MMP_0017	64	natural	no	180	88	male		diverse		3	no	TRUE	average	no	no	TRUE	weekly	TRUE	FALSE	FALSE	TRUE	ptak	FALSE	FALSE	TRUE	FALSE	FALSE	FALSE	FALSE	TRUE	2	8	FALSE		never	no	FALSE	FALSE	FALSE	FALSE	FALSE	FALSE	FALSE	FALSE	FALSE	FALSE	FALSE	FALSE
19	MMP_0018	28	caesarean	no	188	80	male		diverse		3	several_times_a_week	TRUE	little	no	no	TRUE	rarely	FALSE	TRUE	FALSE	FALSE									FALSE	11	7.5	TRUE	SUDAFED	more_than_year	no	TRUE	FALSE	FALSE	FALSE	FALSE	FALSE	FALSE	FALSE	FALSE	FALSE	FALSE	FALSE
20	MMP_0019	64	natural	no	160	60	female	FALSE	other	mało zróżnicowana	3	once_a_month	FALSE	much	seasonal	no	TRUE	rarely	FALSE	FALSE	TRUE	FALSE									TRUE	4	5	TRUE	MAGNEZ__ASPARGIN	year	no	FALSE	FALSE	FALSE	FALSE	FALSE	FALSE	FALSE	FALSE	FALSE	FALSE	FALSE	FALSE
21	MMP_0020	55	natural	unknown	167	67	female	FALSE	diverse		2	once_a_week	FALSE	much	seasonal	no	TRUE	monthly	FALSE	FALSE	TRUE	FALSE									TRUE	6	7	FALSE		more_than_year	prescribed	FALSE	FALSE	FALSE	FALSE	FALSE	FALSE	FALSE	FALSE	FALSE	FALSE	FALSE	FALSE
22	MMP_0021	27	natural	no	172	65	female	FALSE	diverse		4	no	FALSE	average	seasonal	no	TRUE	weekly	TRUE	FALSE	FALSE	TRUE	kot	FALSE	TRUE	FALSE	FALSE	FALSE	FALSE	FALSE	TRUE	9	7	FALSE		more_than_year	no	FALSE	FALSE	FALSE	FALSE	FALSE	FALSE	FALSE	FALSE	FALSE	FALSE	FALSE	FALSE
23	MMP_0022	25	natural	no	168	60	female	FALSE	diverse		3	no	FALSE	little	no	no	TRUE	weekly	TRUE	FALSE	FALSE	FALSE									FALSE	8	8	FALSE		more_than_year	no	FALSE	FALSE	FALSE	FALSE	FALSE	FALSE	FALSE	FALSE	FALSE	FALSE	FALSE	FALSE
24	MMP_0023	29	caesarean	yes	167	77	male		diverse		5	once_a_week	FALSE	much	no	no	TRUE	monthly	TRUE	FALSE	FALSE	FALSE									TRUE	10	8	TRUE	insulina	more_than_year	no	FALSE	FALSE	TRUE	FALSE	FALSE	FALSE	FALSE	FALSE	FALSE	FALSE	FALSE	FALSE
25	MMP_0024	19	caesarean	no	173	68	female	FALSE	diverse		5	once_a_week	FALSE	average	seasonal	no	TRUE	rarely	FALSE	TRUE	FALSE	TRUE	kot	FALSE	TRUE	FALSE	FALSE	FALSE	FALSE	FALSE	TRUE	8	7.5	FALSE		more_than_year	prescribed	FALSE	FALSE	FALSE	FALSE	FALSE	FALSE	FALSE	FALSE	FALSE	FALSE	FALSE	FALSE
26	MMP_0025	42	natural	unknown	158	52	female	FALSE	diverse		5	no	FALSE	little	yes	used_to	TRUE	weekly	TRUE	FALSE	FALSE	TRUE	kot	FALSE	TRUE	FALSE	FALSE	FALSE	FALSE	FALSE	TRUE	9	7	FALSE		half_year	prescribed	FALSE	FALSE	FALSE	FALSE	FALSE	FALSE	FALSE	FALSE	FALSE	FALSE	FALSE	FALSE
27	MMP_0026	27	caesarean	no	167	53	female	FALSE	diverse		4	no	FALSE	average	seasonal	no	TRUE	monthly	TRUE	FALSE	FALSE	TRUE	pies	TRUE	FALSE	FALSE	FALSE	FALSE	FALSE	FALSE	TRUE	9	9	FALSE		year	prescribed	FALSE	FALSE	FALSE	FALSE	FALSE	FALSE	FALSE	FALSE	FALSE	FALSE	FALSE	FALSE
28	MMP_0027	43	natural	no	158	52	female	FALSE	diverse		4	once_a_month	FALSE	average	no	no	TRUE	weekly	FALSE	FALSE	TRUE	FALSE									TRUE	6	8	FALSE		more_than_year	seasonal	FALSE	FALSE	FALSE	FALSE	FALSE	FALSE	FALSE	FALSE	FALSE	FALSE	FALSE	FALSE
29	MMP_0028	44	caesarean	yes	185	103	male		diverse		3	once_a_month	FALSE	much	seasonal	no	TRUE	monthly	FALSE	FALSE	TRUE	FALSE									TRUE	6	7	TRUE	CLARITINE__STYMAN	more_than_year	no	TRUE	FALSE	FALSE	FALSE	FALSE	FALSE	FALSE	FALSE	FALSE	FALSE	FALSE	FALSE
30	MMP_0029	56	natural	no	182	86	male		diverse		4	no	FALSE	little	yes	no	TRUE	monthly	FALSE	FALSE	TRUE	TRUE	królik	FALSE	FALSE	FALSE	TRUE	FALSE	FALSE	FALSE	TRUE	8	7	FALSE		more_than_year	no	FALSE	FALSE	FALSE	FALSE	TRUE	FALSE	FALSE	FALSE	FALSE	FALSE	FALSE	FALSE
31	MMP_0030	72	natural	no	165	76	female	FALSE	diverse		4	once_a_month	FALSE	little	prescribed	no	TRUE	monthly	FALSE	FALSE	TRUE	TRUE	pies, kot	TRUE	TRUE	FALSE	FALSE	FALSE	FALSE	FALSE	TRUE		5.5	TRUE	EUTHYROX_N_88ug__TULIP_20mg	more_than_year	no	FALSE	TRUE	FALSE	FALSE	FALSE	FALSE	FALSE	FALSE	FALSE	FALSE	FALSE	FALSE
32	MMP_0031	33	natural	no	161	53	female	FALSE	diverse		4	once_a_week	FALSE	little	yes	no	TRUE	weekly	FALSE	FALSE	TRUE	TRUE	kot	FALSE	TRUE	FALSE	FALSE	FALSE	FALSE	FALSE	TRUE	6	6.5	TRUE	FALVIT__SANPROBI_SUPER_FORMULA	recently	seasonal	FALSE	FALSE	FALSE	FALSE	FALSE	FALSE	FALSE	FALSE	FALSE	FALSE	FALSE	FALSE
33	MMP_0032	31	natural	no	168	65	female	FALSE	diverse		4	once_a_month	FALSE	much	yes	no	TRUE	weekly	FALSE	FALSE	TRUE	FALSE									TRUE	10	8	TRUE	MOZARIN	recently	prescribed	FALSE	FALSE	FALSE	FALSE	FALSE	FALSE	FALSE	FALSE	FALSE	FALSE	FALSE	FALSE
34	MMP_0033	40	natural	no	174	54	female	FALSE	diverse		5	once_a_week	TRUE	little	yes	no	FALSE		FALSE	FALSE	FALSE	FALSE									TRUE	3	8	FALSE		more_than_year	prescribed	FALSE	FALSE	FALSE	FALSE	FALSE	FALSE	FALSE	FALSE	FALSE	FALSE	FALSE	FALSE
35	MMP_0034	40	natural	yes	178	75	female	FALSE	diverse		3	once_a_month	TRUE	little	yes	yes	FALSE		FALSE	FALSE	FALSE	FALSE									TRUE	10	5	TRUE	PAROGEN	more_than_year	yes	FALSE	FALSE	FALSE	FALSE	FALSE	FALSE	FALSE	FALSE	FALSE	FALSE	FALSE	FALSE
36	MMP_0035	44	natural	no	188	92	male		diverse		3	once_a_month	TRUE	average	seasonal		TRUE	weekly	TRUE	FALSE	FALSE	FALSE									FALSE	8	6	FALSE		more_than_year	prescribed	TRUE	FALSE	FALSE	FALSE	FALSE	FALSE	FALSE	FALSE	FALSE	FALSE	FALSE	FALSE
37	MMP_0036	27	natural	no	169	55	female	FALSE	diverse		5	once_a_month	FALSE	average	no	no	TRUE	monthly	TRUE	FALSE	FALSE	FALSE									TRUE	9	6.5	TRUE	METRONIDAZOL__RUPAFIN	year	no	FALSE	FALSE	FALSE	FALSE	FALSE	FALSE	FALSE	FALSE	FALSE	FALSE	FALSE	FALSE
38	MMP_0037	47	natural	no	174	66	female	FALSE	diverse		4	no	TRUE	little	seasonal	no	TRUE	monthly	FALSE	FALSE	TRUE	FALSE									TRUE	10	6.5	FALSE		more_than_year	seasonal	FALSE	FALSE	FALSE	FALSE	FALSE	FALSE	FALSE	FALSE	FALSE	FALSE	FALSE	FALSE
40	MMP_0038	32	natural	no	167	78	female	FALSE	diverse		5	once_a_week	TRUE	little	seasonal	no	TRUE	rarely	FALSE	FALSE	TRUE	TRUE	pies, kot	TRUE	TRUE	FALSE	FALSE	FALSE	FALSE	FALSE	TRUE		6.5	TRUE	WITAMINA_D3	half_year	prescribed	FALSE	FALSE	FALSE	FALSE	FALSE	FALSE	FALSE	FALSE	FALSE	FALSE	FALSE	FALSE
39	MMP_0039	43	natural	no	170	65	female	FALSE	diverse		5	once_a_month	TRUE	much	seasonal	no	TRUE	monthly	FALSE	FALSE	TRUE	TRUE	pies	TRUE	FALSE	FALSE	FALSE	FALSE	FALSE	FALSE	TRUE	9	7.5	TRUE	SYSTEN_SEQUI	more_than_year	no	FALSE	FALSE	FALSE	FALSE	FALSE	FALSE	FALSE	FALSE	FALSE	FALSE	FALSE	FALSE
41	MMP_0040	44	natural	no	180	83	male		diverse		4	once_a_month	FALSE	much	no	yes	TRUE	monthly	FALSE	FALSE	TRUE	TRUE	pies	TRUE	FALSE	FALSE	FALSE	FALSE	FALSE	FALSE	TRUE	8	6	FALSE		year	no	FALSE	FALSE	FALSE	FALSE	FALSE	FALSE	FALSE	FALSE	FALSE	FALSE	FALSE	FALSE
42	MMP_0041	32	natural	no	173	77	female	TRUE	diverse		5	once_a_week	FALSE	average	seasonal	no	FALSE		FALSE	FALSE	FALSE	FALSE									TRUE	9	5	FALSE		more_than_year	prescribed	FALSE	FALSE	FALSE	FALSE	FALSE	FALSE	FALSE	FALSE	FALSE	FALSE	FALSE	FALSE
43	MMP_0042	35	caesarean	yes	181	75	male		diverse		5	once_a_week	FALSE	average	no	no	TRUE	rarely	FALSE	FALSE	TRUE	FALSE									TRUE	12	6	FALSE		more_than_year	no	TRUE	FALSE	FALSE	FALSE	FALSE	FALSE	FALSE	FALSE	FALSE	FALSE	FALSE	FALSE
44	MMP_0043	47	natural	no	168	62	female	FALSE	diverse		4	no	TRUE	average	no	no	TRUE	monthly	TRUE	FALSE	FALSE	TRUE	pies	TRUE	FALSE	FALSE	FALSE	FALSE	FALSE	FALSE	TRUE	6	7	TRUE	SETALOFT	year	no	FALSE	FALSE	FALSE	FALSE	FALSE	FALSE	FALSE	FALSE	FALSE	FALSE	FALSE	FALSE
45	MMP_0044	21	natural	no	171	53	female	FALSE	vegan		3	no	FALSE	little	prescribed	no	TRUE	weekly	FALSE	FALSE	TRUE	TRUE	pies	TRUE	FALSE	FALSE	FALSE	FALSE	FALSE	FALSE	TRUE	5	7	TRUE	hormonalne_antydepresyjne	more_than_year	no	FALSE	FALSE	FALSE	FALSE	FALSE	FALSE	FALSE	FALSE	FALSE	FALSE	FALSE	FALSE
46	MMP_0045	51	natural	no	182	85	male		diverse		3	once_a_week	FALSE	average	seasonal	yes	TRUE	monthly	FALSE	TRUE	FALSE	TRUE	pies	TRUE	FALSE	FALSE	FALSE	FALSE	FALSE	FALSE	FALSE	10	7	TRUE	ELICEA	half_year	prescribed	FALSE	FALSE	FALSE	FALSE	FALSE	FALSE	TRUE	TRUE	FALSE	FALSE	FALSE	TRUE
47	MMP_0046	29	natural	no	170	52	female	FALSE	other	zróżnicowana_bezmleczna	5	once_a_month	FALSE	much	yes	no	TRUE	weekly	FALSE	FALSE	TRUE	FALSE									FALSE	8	5	FALSE		more_than_year	prescribed	FALSE	FALSE	FALSE	FALSE	FALSE	FALSE	FALSE	FALSE	FALSE	FALSE	FALSE	FALSE
48	MMP_0047	30	natural	unknown	185	76	male		diverse		4	once_a_month	FALSE	much	no	used_to	TRUE	weekly	TRUE	FALSE	FALSE	FALSE									FALSE	8	5	FALSE		year	prescribed	FALSE	FALSE	FALSE	FALSE	FALSE	FALSE	FALSE	FALSE	FALSE	FALSE	FALSE	FALSE
49	MMP_0048	45	caesarean	unknown	164	60	female	FALSE	diverse		4	once_a_month	FALSE	average	seasonal	no	TRUE	weekly	FALSE	FALSE	TRUE	TRUE	pies	TRUE	FALSE	FALSE	FALSE	FALSE	FALSE	FALSE	TRUE	9	7	TRUE	WITAMINY_MAGNEZ_ZENSZEN__BIOTEVIT	more_than_year	no	FALSE	FALSE	FALSE	FALSE	FALSE	FALSE	FALSE	FALSE	FALSE	FALSE	FALSE	FALSE
50	MMP_0049	42	natural	unknown	176	73	male		diverse		4	once_a_month	FALSE	average	no	used_to	FALSE		FALSE	FALSE	FALSE	TRUE	pies	TRUE	FALSE	FALSE	FALSE	FALSE	FALSE	FALSE	TRUE	2	7	TRUE	EGIRAMLON	more_than_year	no	FALSE	FALSE	FALSE	FALSE	TRUE	FALSE	FALSE	FALSE	FALSE	FALSE	FALSE	FALSE
51	MMP_0050	24	caesarean	no	178	78	female	FALSE	diverse		3	once_a_week	TRUE	little	seasonal	no	TRUE	weekly	TRUE	FALSE	FALSE	TRUE	kot	FALSE	TRUE	FALSE	FALSE	FALSE	FALSE	FALSE	FALSE	10	7	FALSE		never	no	TRUE	FALSE	FALSE	FALSE	FALSE	FALSE	FALSE	FALSE	FALSE	FALSE	FALSE	FALSE
52	MMP_0051	27	natural	no	164	51	female	FALSE	diverse		4	several_times_a_week	FALSE	average	seasonal	no	FALSE		FALSE	FALSE	FALSE	TRUE	kot	FALSE	TRUE	FALSE	FALSE	FALSE	FALSE	FALSE	FALSE	9	8	TRUE	VIBIN_MINI	half_year	seasonal	TRUE	FALSE	FALSE	FALSE	FALSE	FALSE	FALSE	FALSE	FALSE	FALSE	FALSE	FALSE
53	MMP_0052	24	natural	no	168	60	female	FALSE	diverse		3	several_times_a_week	FALSE	average	seasonal	no	TRUE	rarely	FALSE	FALSE	FALSE	TRUE	pies, gryzonie	TRUE	FALSE	FALSE	TRUE	FALSE	FALSE	FALSE	FALSE	8	8	TRUE	SALAZOPYRIN_EN__ASAMAX_500	more_than_year	yes	TRUE	TRUE	FALSE	FALSE	FALSE	FALSE	FALSE	FALSE	FALSE	FALSE	FALSE	FALSE
54	MMP_0053	28	caesarean	no	179	69	male		diverse		3	once_a_week	TRUE	average	seasonal	used_to	FALSE		FALSE	FALSE	FALSE	TRUE	kot	FALSE	TRUE	FALSE	FALSE	FALSE	FALSE	FALSE	FALSE		8	FALSE		more_than_year	seasonal	FALSE	FALSE	FALSE	FALSE	FALSE	FALSE	FALSE	FALSE	FALSE	FALSE	FALSE	FALSE
55	MMP_0054	23	natural	no	173	80	male		diverse		3	once_a_week	FALSE	average	seasonal	no	TRUE	weekly	TRUE	FALSE	FALSE	TRUE	pies, gryzonie	TRUE	FALSE	FALSE	TRUE	FALSE	FALSE	FALSE	FALSE	8	7	FALSE		more_than_year	no	FALSE	FALSE	FALSE	FALSE	FALSE	FALSE	FALSE	FALSE	FALSE	FALSE	FALSE	FALSE
56	MMP_0055	46	natural	no	163	61	female	FALSE	diverse		3	several_times_a_week	TRUE	little	yes	no	FALSE		FALSE	FALSE	FALSE	TRUE	pies	TRUE	FALSE	FALSE	FALSE	FALSE	FALSE	FALSE	TRUE	3	6	FALSE		more_than_year	no	FALSE	FALSE	FALSE	FALSE	FALSE	FALSE	FALSE	FALSE	FALSE	FALSE	FALSE	FALSE
57	MMP_0056	34	caesarean	no	167	55	female	FALSE	diverse		5	no	FALSE	little	no	no	FALSE		FALSE	FALSE	FALSE	TRUE	pies	TRUE	FALSE	FALSE	FALSE	FALSE	FALSE	FALSE	TRUE	2	8	FALSE		more_than_year	no	FALSE	FALSE	FALSE	FALSE	FALSE	FALSE	FALSE	FALSE	FALSE	FALSE	FALSE	FALSE
58	MMP_0057	40	natural	no	186	90	male		vegetarian		5	no	TRUE	average	yes	no	TRUE	daily	TRUE	FALSE	TRUE	TRUE	pies	TRUE	FALSE	FALSE	FALSE	FALSE	FALSE	FALSE	TRUE	7	6.5	FALSE		more_than_year	no	FALSE	FALSE	FALSE	FALSE	FALSE	FALSE	FALSE	FALSE	FALSE	FALSE	FALSE	FALSE
59	MMP_0058	29	natural	no	160	79	female	FALSE	diverse		5	once_a_month	FALSE	much	no	no	TRUE	monthly	TRUE	FALSE	FALSE	TRUE	pies, kot, jaszczurki, ptaszniki	TRUE	TRUE	FALSE	FALSE	TRUE	TRUE	FALSE	FALSE	8	7	TRUE	EUTHYROX_50__GLUCOPHAGE_XR_750	recently	no	FALSE	FALSE	FALSE	FALSE	FALSE	FALSE	FALSE	FALSE	FALSE	FALSE	FALSE	FALSE
60	MMP_0059	27	natural	no	169	77	female	FALSE	diverse		5	once_a_week	FALSE	average	seasonal	no	TRUE	rarely	TRUE	FALSE	FALSE	FALSE									TRUE	8	7.5	FALSE		more_than_year	no	FALSE	FALSE	FALSE	FALSE	FALSE	FALSE	FALSE	FALSE	FALSE	FALSE	FALSE	FALSE
61	MMP_0060	31	natural	yes	193	70	male		diverse		3	once_a_week	FALSE	little	prescribed	no	TRUE	weekly	TRUE	FALSE	TRUE	FALSE									TRUE	4	7.5	FALSE		year	prescribed	TRUE	FALSE	FALSE	FALSE	FALSE	FALSE	FALSE	FALSE	FALSE	FALSE	FALSE	FALSE
62	MMP_0061	63	natural	unknown	186	81	male		diverse		4	once_a_month	FALSE	little	seasonal	no	TRUE	monthly	FALSE	FALSE	TRUE	FALSE									TRUE	2	6.5	TRUE	BETALOC	more_than_year	prescribed	FALSE	FALSE	FALSE	FALSE	TRUE	FALSE	FALSE	FALSE	FALSE	FALSE	FALSE	FALSE
63	MMP_0062	64	natural	no	168	66	female	FALSE	diverse		3	no	FALSE	little	prescribed	yes	TRUE	rarely	FALSE	FALSE	TRUE	FALSE									TRUE	2	7.5	TRUE	MEYEX_15mg__SALAZOPIRYN_500mg__HEPAREGEN__MAGNEFAR_B6__PRINIVIL	more_than_year	seasonal	FALSE	TRUE	FALSE	FALSE	TRUE	FALSE	FALSE	FALSE	FALSE	TRUE	FALSE	FALSE
64	MMP_0063	28	natural	no	173	63	female	FALSE	diverse		4	once_a_week	FALSE	little	seasonal	no	TRUE	weekly	FALSE	FALSE	TRUE	TRUE	kot	FALSE	TRUE	FALSE	FALSE	FALSE	FALSE	FALSE	TRUE	10	7	FALSE		recently	no	FALSE	FALSE	FALSE	FALSE	FALSE	FALSE	FALSE	FALSE	FALSE	FALSE	FALSE	FALSE
65	MMP_0064	57	natural	no	168	107	female	FALSE	diverse		4	once_a_week	FALSE	little	seasonal	used_to	FALSE		FALSE	FALSE	FALSE	TRUE	kot	FALSE	TRUE	FALSE	FALSE	FALSE	FALSE	FALSE	TRUE	10	6	TRUE	na_nadcisnienie__obnizenie_cholesterolu	more_than_year	no	FALSE	FALSE	FALSE	FALSE	TRUE	FALSE	FALSE	FALSE	FALSE	FALSE	FALSE	FALSE
66	MMP_0065	37	natural	no	184	82	male		vegetarian		3	once_a_week	FALSE	average	no	no	TRUE	weekly	TRUE	FALSE	FALSE	FALSE									TRUE	8	7	FALSE		more_than_year	no	FALSE	FALSE	FALSE	FALSE	FALSE	FALSE	FALSE	FALSE	FALSE	FALSE	FALSE	FALSE
67	MMP_0066	37	natural	no	169	59	female	FALSE	vegetarian		4	once_a_week	FALSE	average	seasonal	no	TRUE	daily	TRUE	FALSE	FALSE	TRUE	pies	TRUE	FALSE	FALSE	FALSE	FALSE	FALSE	FALSE	TRUE	8	7	TRUE	MOVALIS	year	no	FALSE	TRUE	FALSE	FALSE	FALSE	FALSE	FALSE	FALSE	FALSE	FALSE	FALSE	FALSE
68	MMP_0067	22	natural	no	187	67	male		diverse		3	once_a_month	FALSE	little	seasonal	no	TRUE	rarely	FALSE	FALSE	TRUE	FALSE									FALSE	8	7	FALSE		half_year	prescribed	TRUE	FALSE	FALSE	FALSE	FALSE	FALSE	FALSE	FALSE	FALSE	FALSE	FALSE	FALSE
69	MMP_0068	47	natural	no	179	73	male		diverse		3	no	TRUE	average	seasonal	no	TRUE	monthly	FALSE	TRUE	FALSE	TRUE	pies	TRUE	FALSE	FALSE	FALSE	FALSE	FALSE	FALSE	FALSE	3	7	FALSE		recently	no	FALSE	FALSE	FALSE	FALSE	FALSE	FALSE	FALSE	FALSE	FALSE	FALSE	FALSE	FALSE
70	MMP_0069	18	natural	no	180	62	male		diverse		6	once_a_month	TRUE	average	prescribed	no	FALSE		FALSE	FALSE	FALSE	TRUE	pies	TRUE	FALSE	FALSE	FALSE	FALSE	FALSE	FALSE	FALSE	10	8	FALSE		more_than_year	prescribed	FALSE	FALSE	FALSE	FALSE	FALSE	FALSE	FALSE	FALSE	FALSE	FALSE	FALSE	FALSE
71	MMP_0070	85	natural	no	169		male		diverse		4	once_a_month	TRUE	average	prescribed	no	TRUE	monthly	TRUE	FALSE	TRUE	TRUE	pies, kot	TRUE	TRUE	FALSE	FALSE	FALSE	FALSE	FALSE	TRUE	5	8	TRUE	AMLOPIN__CARDURA__BETALOC	recently	prescribed	FALSE	FALSE	FALSE	FALSE	TRUE	FALSE	FALSE	FALSE	FALSE	FALSE	FALSE	FALSE
72	MMP_0071	35	natural	no	168	65	female	FALSE	diverse		5	once_a_month	FALSE	little	no	no	TRUE	monthly	FALSE	FALSE	TRUE	TRUE	pies	TRUE	FALSE	FALSE	FALSE	FALSE	FALSE	FALSE	TRUE	8	8	FALSE		more_than_year	no	FALSE	FALSE	FALSE	FALSE	FALSE	FALSE	FALSE	FALSE	FALSE	FALSE	FALSE	FALSE
73	MMP_0072	33	natural	no	186	85	male		diverse		3	once_a_week	TRUE	average	seasonal	no	TRUE	weekly	TRUE	FALSE	FALSE	FALSE									TRUE	10	7	FALSE		year	no	FALSE	FALSE	FALSE	FALSE	TRUE	FALSE	FALSE	FALSE	FALSE	FALSE	FALSE	FALSE
74	MMP_0073	32	natural	no	180	80	male		vegetarian		4	once_a_week	FALSE	much	yes	used_to	TRUE	weekly	TRUE	FALSE	FALSE	TRUE									TRUE	9	6.5	FALSE		recently	yes	FALSE	FALSE	FALSE	FALSE	FALSE	FALSE	FALSE	FALSE	FALSE	FALSE	FALSE	FALSE
75	MMP_0074	36	natural	no	192	98	male		vegetarian		4	several_times_a_week	FALSE	average	seasonal	no	TRUE	weekly	TRUE	FALSE	TRUE	TRUE	kot	FALSE	TRUE	FALSE	FALSE	FALSE	FALSE	FALSE	TRUE	7	8	FALSE		year	seasonal	FALSE	FALSE	FALSE	FALSE	FALSE	FALSE	FALSE	FALSE	FALSE	FALSE	FALSE	FALSE
76	MMP_0075	32	caesarean	no	160	61	female	FALSE	diverse		6	once_a_month	TRUE	little	no	yes	TRUE	monthly	FALSE	FALSE	TRUE	FALSE									TRUE	7	7	FALSE		half_year	prescribed	FALSE	FALSE	FALSE	FALSE	FALSE	FALSE	FALSE	FALSE	FALSE	FALSE	FALSE	FALSE
77	MMP_0076	35	natural	no	193	95	male		diverse		4	once_a_month	TRUE	little	yes	no	TRUE	weekly	FALSE	FALSE	TRUE	FALSE									TRUE	10	7	FALSE		recently	prescribed	FALSE	FALSE	FALSE	FALSE	FALSE	FALSE	FALSE	FALSE	FALSE	FALSE	FALSE	FALSE
78	MMP_0077	53	natural	no	173	110	female	FALSE	diverse		5	once_a_week	FALSE	little	yes	used_to	TRUE	weekly	FALSE	FALSE	TRUE	TRUE	kot, królik	FALSE	TRUE	FALSE	TRUE	FALSE	FALSE	FALSE	TRUE	9	7	TRUE	LETROX__VIVOMIX__CHOLESTRIN__WITAMINA_D3_K2__VENESCIN	more_than_year	yes	FALSE	FALSE	FALSE	FALSE	FALSE	FALSE	FALSE	FALSE	FALSE	FALSE	FALSE	FALSE
79	MMP_0078	32	natural	unknown	180	77	male		diverse		2	once_a_week	FALSE	much	prescribed	yes	TRUE	weekly	TRUE	FALSE	FALSE	FALSE									FALSE	12	6	FALSE		half_year	prescribed	TRUE	FALSE	FALSE	FALSE	FALSE	FALSE	FALSE	FALSE	FALSE	FALSE	FALSE	FALSE
80	MMP_0079	28	natural	unknown	160		female	FALSE	diverse		5	once_a_month	FALSE	average	seasonal	no	TRUE	monthly	FALSE	FALSE	TRUE	FALSE									TRUE	3	6.5	FALSE		half_year	prescribed	FALSE	FALSE	FALSE	FALSE	FALSE	FALSE	FALSE	FALSE	FALSE	FALSE	FALSE	FALSE
81	MMP_0080	38	natural	no	177	76	male		diverse		3	once_a_week	TRUE	average	prescribed	used_to	TRUE	weekly	TRUE	FALSE	FALSE	TRUE	pies	TRUE	FALSE	FALSE	FALSE	FALSE	FALSE	FALSE	TRUE	7	8	FALSE		more_than_year	prescribed	TRUE	FALSE	FALSE	FALSE	FALSE	FALSE	FALSE	FALSE	FALSE	FALSE	FALSE	FALSE
82	MMP_0081	57	natural		163	93	female	FALSE	diverse		4	once_a_week	FALSE	average	prescribed	used_to	TRUE	monthly	TRUE	FALSE	FALSE	FALSE									TRUE	11	7	FALSE		half_year	prescribed	FALSE	FALSE	FALSE	FALSE	FALSE	FALSE	FALSE	FALSE	FALSE	FALSE	FALSE	FALSE
83	MMP_0082	45	natural	yes	160	95	female	FALSE	diverse		5	once_a_month	FALSE	little	seasonal	no	TRUE	monthly	FALSE	FALSE	TRUE	TRUE	pies	TRUE	FALSE	FALSE	FALSE	FALSE	FALSE	FALSE	TRUE	10	6	TRUE	TIALORID_TRITRACE_MILURIT_FUROSEMID_STAVERAN	half_year	prescribed	FALSE	FALSE	FALSE	FALSE	TRUE	FALSE	FALSE	FALSE	FALSE	FALSE	FALSE	FALSE
84	MMP_0083	47	natural	no	182	88	male		diverse		3	once_a_week	FALSE	average	prescribed	used_to	TRUE	monthly	TRUE	TRUE	TRUE	TRUE	pies	TRUE	FALSE	FALSE	FALSE	FALSE	FALSE	FALSE	FALSE	0	6	TRUE	POLPRAZOL	more_than_year	no	FALSE	FALSE	FALSE	FALSE	FALSE	FALSE	FALSE	FALSE	FALSE	FALSE	FALSE	FALSE
85	MMP_0084	30	natural	no	175	65	male		diverse		4	once_a_week	TRUE	average	seasonal	no	TRUE	monthly	TRUE	FALSE	FALSE	FALSE									FALSE	3	6	FALSE		year	prescribed	FALSE	FALSE	FALSE	FALSE	FALSE	FALSE	FALSE	FALSE	FALSE	FALSE	FALSE	FALSE
86	MMP_0085	34	natural	no	174	70	female	TRUE	diverse		5	no	FALSE	little	yes	no	FALSE		FALSE	FALSE	FALSE	FALSE									TRUE	7	7.5	TRUE	LETROX_150__SORBIFER__JODID_200__MAGNEZ_B6__KWAS_FOLIOWY__DHA	more_than_year	seasonal	FALSE	TRUE	FALSE	FALSE	FALSE	FALSE	FALSE	FALSE	FALSE	FALSE	FALSE	FALSE
87	MMP_0086	27	natural	no	170	68	male		diverse		5	no	FALSE	little	yes	no	TRUE	daily	TRUE	FALSE	FALSE	TRUE	kot	FALSE	TRUE	FALSE	FALSE	FALSE	FALSE	FALSE	TRUE	11	7	TRUE	DEPAKINE_CHRONOSPHERE_100	more_than_year	no	FALSE	FALSE	FALSE	FALSE	FALSE	FALSE	FALSE	FALSE	FALSE	FALSE	FALSE	FALSE
88	MMP_0087	28	natural	no	164	71	female	FALSE	diverse		3	once_a_week	FALSE	average	yes	no	TRUE	rarely	FALSE	FALSE	TRUE	FALSE									TRUE	10	7	TRUE	MAGLEK_B6	more_than_year	seasonal	TRUE	FALSE	FALSE	FALSE	FALSE	FALSE	FALSE	FALSE	FALSE	FALSE	FALSE	FALSE
89	MMP_0088	22	natural	no	167	62	female	FALSE	diverse		4	once_a_month	FALSE	average	no	no	TRUE	monthly	TRUE	FALSE	FALSE	FALSE									TRUE	10	8	TRUE	AIDEE__FLUCOFAST__ISOTREXIN__DAVERCIN	more_than_year	yes	FALSE	FALSE	FALSE	FALSE	FALSE	FALSE	FALSE	FALSE	FALSE	FALSE	FALSE	FALSE
90	MMP_0089	38	natural	no	168	70	female	FALSE	diverse		5	no	FALSE	average	seasonal	no	TRUE	daily	TRUE	FALSE	TRUE	TRUE	kot, patyczaki	FALSE	TRUE	FALSE	FALSE	FALSE	TRUE	FALSE	TRUE	8	7	FALSE		more_than_year	seasonal	FALSE	FALSE	FALSE	FALSE	FALSE	FALSE	FALSE	FALSE	FALSE	FALSE	FALSE	FALSE
91	MMP_0090	26	natural	no	175	62	female	FALSE	diverse		5	once_a_month	FALSE	average	yes	no	TRUE	weekly	TRUE	FALSE	FALSE	FALSE									TRUE	11	7	FALSE		more_than_year	prescribed	FALSE	FALSE	FALSE	FALSE	FALSE	FALSE	FALSE	FALSE	FALSE	FALSE	FALSE	FALSE
92	MMP_0091	25	natural	no	186	72	male		diverse		4	once_a_month	FALSE	little	prescribed	no	TRUE	weekly	FALSE	FALSE	TRUE	FALSE									TRUE	10	7	FALSE		year	no	TRUE	FALSE	FALSE	FALSE	FALSE	FALSE	FALSE	FALSE	FALSE	FALSE	FALSE	FALSE
93	MMP_0092	28	natural	no	170	61	male		diverse		3	once_a_week	FALSE	little	no	no	TRUE	daily	TRUE	FALSE	FALSE	TRUE	kot	FALSE	TRUE	FALSE	FALSE	FALSE	FALSE	FALSE	TRUE	6	7	FALSE		more_than_year	prescribed	TRUE	FALSE	FALSE	FALSE	FALSE	FALSE	FALSE	TRUE	FALSE	FALSE	FALSE	FALSE
94	MMP_0093	28	natural	no	191	82	male		diverse		6	once_a_month	FALSE	average	yes	no	TRUE	monthly	TRUE	FALSE	FALSE	FALSE									TRUE	7	7	TRUE	LIRRA__MILFONIDE__PRONASAL	year	seasonal	TRUE	FALSE	FALSE	FALSE	FALSE	FALSE	FALSE	FALSE	FALSE	FALSE	FALSE	FALSE
95	MMP_0094	27	natural	no	186	100	male		diverse		3	once_a_month	TRUE	average	no	no	TRUE	rarely	FALSE	FALSE	FALSE	FALSE									FALSE	10	7	FALSE		more_than_year	no	FALSE	FALSE	FALSE	FALSE	FALSE	FALSE	FALSE	FALSE	FALSE	FALSE	FALSE	FALSE
96	MMP_0095	24	natural	no	178	62	male		diverse		2	once_a_week	FALSE	average	no	no	TRUE	monthly	FALSE	FALSE	TRUE	FALSE									TRUE	9	7	FALSE		more_than_year	no	TRUE	FALSE	FALSE	FALSE	FALSE	FALSE	FALSE	FALSE	FALSE	FALSE	FALSE	FALSE
97	MMP_0096	34	natural	no	163	52	female	FALSE	diverse		5	once_a_month	FALSE	little	seasonal	no	TRUE	weekly	TRUE	FALSE	FALSE	TRUE	kot	FALSE	TRUE	FALSE	FALSE	FALSE	FALSE	FALSE	TRUE		7	TRUE	DEXILANT_60mg	year	seasonal	FALSE	FALSE	FALSE	FALSE	FALSE	FALSE	FALSE	FALSE	FALSE	FALSE	FALSE	FALSE
98	MMP_0097	30	natural	no	164	67	female	TRUE	diverse		4	once_a_week	FALSE	little	prescribed	no	FALSE		FALSE	FALSE	FALSE	FALSE									TRUE		6.5	TRUE	EUTYROX	recently	prescribed	FALSE	FALSE	FALSE	FALSE	FALSE	FALSE	FALSE	FALSE	FALSE	FALSE	FALSE	FALSE
99	MMP_0098	28	natural	no	183	89	male		diverse		4	several_times_a_week	FALSE	little	yes	no	TRUE	weekly	TRUE	FALSE	FALSE	FALSE									TRUE	10	7	FALSE		year	prescribed	TRUE	FALSE	FALSE	FALSE	FALSE	FALSE	FALSE	FALSE	FALSE	FALSE	FALSE	FALSE
100	MMP_0099	42	natural	no	166	75	female	FALSE	diverse		4	no	FALSE	little	no		TRUE	weekly	FALSE	FALSE	TRUE	FALSE									TRUE	5	7	TRUE	QLAIRA	half_year	prescribed	FALSE	FALSE	FALSE	FALSE	FALSE	FALSE	FALSE	FALSE	FALSE	FALSE	FALSE	FALSE
101	MMP_0100	63	natural	no	169	71	female	FALSE	diverse		3	once_a_month	FALSE	little	prescribed	yes	TRUE	rarely	FALSE	FALSE	TRUE	FALSE									TRUE	8	6.5	TRUE	BETALOC_TELMISARTAN_ARIMIDEX_CROSUVO_MIZETIB	recently	prescribed	FALSE	FALSE	FALSE	FALSE	TRUE	FALSE	FALSE	FALSE	FALSE	FALSE	FALSE	FALSE
102	MMP_0101	61	natural	no	170	64	male		diverse		4	several_times_a_week	FALSE	little	seasonal	yes	TRUE	rarely	FALSE	FALSE	TRUE	FALSE									TRUE	3	8	TRUE	TRIVERAM_PREDUCTAL_BETALOC_ACARD	half_year	no	FALSE	FALSE	FALSE	TRUE	TRUE	FALSE	FALSE	FALSE	FALSE	FALSE	FALSE	FALSE
103	MMP_0102	29	natural	no	167	57	female	FALSE	diverse		3	several_times_a_week	TRUE	much	prescribed	no	TRUE	rarely	FALSE	FALSE	TRUE	FALSE									TRUE		7	FALSE		half_year	prescribed	FALSE	FALSE	FALSE	FALSE	FALSE	FALSE	FALSE	FALSE	FALSE	FALSE	FALSE	FALSE
104	MMP_0103	66	unknown	unknown	175	101	male		diverse		5	no	FALSE	average	no	no	TRUE	rarely	TRUE	TRUE	TRUE	FALSE									TRUE	7	7	TRUE	RANLOSIN	year	prescribed	FALSE	FALSE	FALSE	FALSE	FALSE	FALSE	FALSE	FALSE	FALSE	FALSE	FALSE	FALSE
105	MMP_0104	65	natural	unknown	160	65	female	FALSE	diverse		4	no	FALSE	average	no	no	TRUE	rarely	TRUE	FALSE	TRUE	FALSE									TRUE	6	6.5	FALSE		year	prescribed	FALSE	FALSE	FALSE	FALSE	FALSE	FALSE	FALSE	FALSE	FALSE	FALSE	FALSE	FALSE
106	MMP_0105	29	natural	no	178	73	male		diverse		4	no	FALSE	little	seasonal	no	TRUE	weekly	TRUE	FALSE	FALSE	FALSE									TRUE	7	8	TRUE	ACARD__BISOCARD	more_than_year	no	FALSE	FALSE	FALSE	FALSE	FALSE	FALSE	FALSE	FALSE	FALSE	FALSE	FALSE	FALSE
107	MMP_0106	20	natural	no	176	50	female	FALSE	other	bezglutenowa	4	no	FALSE	average	yes	no	TRUE	monthly	TRUE	FALSE	FALSE	FALSE									TRUE		7	FALSE		year	yes	FALSE	TRUE	FALSE	FALSE	FALSE	FALSE	FALSE	FALSE	FALSE	FALSE	FALSE	FALSE
108	MMP_0107	30	natural	no	177	90	male		diverse		3	several_times_a_week	FALSE	average	yes	no	TRUE	weekly	TRUE	FALSE	FALSE	FALSE									TRUE	10	7	FALSE		more_than_year	no	FALSE	FALSE	FALSE	FALSE	FALSE	FALSE	FALSE	FALSE	FALSE	FALSE	FALSE	FALSE
109	MMP_0108	44	caesarean	no	162	48	female	FALSE	diverse		4	once_a_month	FALSE	little	prescribed	used_to	TRUE	monthly	FALSE	FALSE	FALSE	TRUE	gryzonie	FALSE	FALSE	FALSE	TRUE	FALSE	FALSE	FALSE	TRUE	10	4	TRUE	EUTHYROX_75__WIT_D3_plus_K2	more_than_year	prescribed	FALSE	TRUE	FALSE	FALSE	FALSE	FALSE	FALSE	FALSE	FALSE	FALSE	FALSE	FALSE
110	MMP_0109	45	natural	yes	182	71	male		diverse		4	once_a_month	FALSE	little	no	no	TRUE	monthly	FALSE	FALSE	TRUE	TRUE	gryzonie	FALSE	FALSE	FALSE	TRUE	FALSE	FALSE	FALSE	TRUE	11	7	FALSE		half_year	prescribed	FALSE	FALSE	FALSE	FALSE	FALSE	FALSE	FALSE	FALSE	FALSE	FALSE	FALSE	FALSE
111	MMP_0110	50	caesarean	unknown	160	60	female	FALSE	diverse		4	once_a_month	FALSE	average	seasonal	no	TRUE	weekly	TRUE	FALSE	FALSE	FALSE									TRUE	9	7	TRUE	EUTHYROX_50__NEDAL_10	more_than_year	prescribed	TRUE	FALSE	FALSE	FALSE	TRUE	FALSE	FALSE	FALSE	FALSE	FALSE	FALSE	FALSE
112	MMP_0111	35	natural	no	166	63	female	FALSE	diverse		5	no	FALSE	average	seasonal	no	TRUE	weekly	FALSE	FALSE	TRUE	FALSE									TRUE	8	7	TRUE	tabletki_antykoncepcyjne	more_than_year	seasonal	FALSE	FALSE	FALSE	FALSE	FALSE	FALSE	FALSE	FALSE	FALSE	FALSE	FALSE	FALSE
113	MMP_0112	26	natural	no	172	60	female	FALSE	diverse		3	once_a_week	FALSE	average	yes	no	TRUE	weekly	FALSE	FALSE	FALSE	FALSE									TRUE	11	6	FALSE		more_than_year	no	FALSE	FALSE	FALSE	TRUE	FALSE	FALSE	FALSE	FALSE	FALSE	FALSE	FALSE	FALSE
114	MMP_0113	32	natural	unknown	172	72	male		diverse		4	no	FALSE	average	no	no	TRUE	monthly	TRUE	FALSE	FALSE	FALSE									TRUE	2	7	FALSE		more_than_year	seasonal	TRUE	FALSE	FALSE	FALSE	FALSE	FALSE	FALSE	FALSE	FALSE	FALSE	FALSE	FALSE
115	MMP_0114	34	natural	yes	170	79	female	FALSE	diverse		3	once_a_week	TRUE	average	yes	used_to	TRUE	weekly	FALSE	FALSE	TRUE	FALSE									TRUE	10	7	TRUE	PYLERA__EMANERA__LETROX	recently	no	FALSE	FALSE	FALSE	FALSE	FALSE	FALSE	FALSE	FALSE	FALSE	FALSE	FALSE	FALSE
116	MMP_0115	35	natural	no	196	99	male		diverse		4	once_a_week	FALSE	average	no	no	TRUE	weekly	TRUE	FALSE	FALSE	FALSE									TRUE	10	7	FALSE		year	no	FALSE	FALSE	FALSE	FALSE	FALSE	FALSE	FALSE	FALSE	FALSE	FALSE	FALSE	FALSE
117	MMP_0116	59	natural	no	158	57	female	FALSE	diverse		4	no	TRUE	little	seasonal	no	FALSE		FALSE	FALSE	FALSE	FALSE									TRUE	8	7	FALSE		year	no	FALSE	FALSE	FALSE	FALSE	FALSE	FALSE	FALSE	FALSE	FALSE	FALSE	FALSE	FALSE
118	MMP_0117	60	natural	no	176	89	male		diverse		5	no	TRUE	average	no	no	FALSE		FALSE	FALSE	FALSE	FALSE									TRUE	5	7	FALSE		more_than_year	no	FALSE	FALSE	FALSE	FALSE	FALSE	FALSE	FALSE	FALSE	FALSE	FALSE	FALSE	FALSE
119	MMP_0118	41	natural	no	179	93	male		diverse		4	once_a_month	FALSE	average	no	used_to	TRUE	weekly	TRUE	FALSE	FALSE	FALSE									TRUE	6	8	FALSE		half_year	no	FALSE	FALSE	FALSE	FALSE	FALSE	FALSE	FALSE	FALSE	FALSE	FALSE	FALSE	FALSE
120	MMP_0119	42	natural	unknown	158	52	female	FALSE	diverse		5	no	FALSE	little	yes	used_to	TRUE	weekly	TRUE	FALSE	FALSE	TRUE	kot	FALSE	TRUE	FALSE	FALSE	FALSE	FALSE	FALSE	TRUE	9	7	FALSE			prescribed	FALSE	FALSE	FALSE	FALSE	FALSE	FALSE	FALSE	FALSE	FALSE	FALSE	FALSE	FALSE
121	MMP_0120	35	caesarean	yes	180	90	male		diverse		3	once_a_month	FALSE	little	no	no	FALSE		FALSE	FALSE	FALSE	TRUE	pies	TRUE	FALSE	FALSE	FALSE	FALSE	FALSE	FALSE	TRUE	8	8	FALSE		more_than_year	no	FALSE	FALSE	FALSE	FALSE	FALSE	FALSE	FALSE	FALSE	FALSE	FALSE	FALSE	FALSE
122	MMP_0121	27	natural	no	162	50	female	FALSE	diverse		5	no	FALSE	average	seasonal	no	FALSE		FALSE	FALSE	FALSE	TRUE	kot	FALSE	TRUE	FALSE	FALSE	FALSE	FALSE	FALSE	TRUE	6	8	FALSE		half_year	no	FALSE	FALSE	FALSE	FALSE	TRUE	FALSE	FALSE	FALSE	FALSE	FALSE	FALSE	FALSE
123	MMP_0122	29	natural	no	185	82	male		diverse		4	once_a_week	TRUE	much	no	no	FALSE		FALSE	FALSE	FALSE	TRUE	kot	FALSE	TRUE	FALSE	FALSE	FALSE	FALSE	FALSE	FALSE	4	5	TRUE	PRONASAL	half_year	no	FALSE	FALSE	FALSE	FALSE	FALSE	FALSE	FALSE	FALSE	FALSE	FALSE	FALSE	FALSE
124	MMP_0123	60	natural	no	164	70	female	FALSE	diverse		3	once_a_week	TRUE	average	no	yes	TRUE	rarely	FALSE	FALSE	FALSE	TRUE	pies	TRUE	FALSE	FALSE	FALSE	FALSE	FALSE	FALSE	TRUE	5	6	TRUE	co_prestarium	more_than_year	no	FALSE	FALSE	FALSE	FALSE	TRUE	FALSE	FALSE	FALSE	FALSE	FALSE	FALSE	FALSE
346	MMP_0124	60					male						FALSE				FALSE		FALSE	FALSE	FALSE	FALSE									FALSE			FALSE				FALSE	FALSE	FALSE	FALSE	FALSE	FALSE	FALSE	FALSE	FALSE	FALSE	FALSE	FALSE
125	MMP_0125	39	natural	no	164	84	female	FALSE	diverse		4	once_a_week	TRUE	average	yes	yes	TRUE	weekly	TRUE	FALSE	FALSE	FALSE									FALSE		6.5	TRUE	DIOHESPAN	more_than_year	prescribed	FALSE	FALSE	FALSE	FALSE	FALSE	FALSE	FALSE	FALSE	FALSE	FALSE	FALSE	FALSE
126	MMP_0126	45	natural	no	184	90	male		diverse		4	once_a_week	TRUE	much	seasonal	used_to	TRUE	weekly	FALSE	TRUE	FALSE	TRUE	pies	TRUE	FALSE	FALSE	FALSE	FALSE	FALSE	FALSE	TRUE		7.5	TRUE	ASAMAX_500	half_year	prescribed	FALSE	TRUE	FALSE	FALSE	FALSE	FALSE	FALSE	FALSE	FALSE	TRUE	FALSE	FALSE
127	MMP_0127	80	natural	no	173	74	male		diverse		3	no	TRUE	little	prescribed	used_to	FALSE		FALSE	FALSE	FALSE	TRUE	pies	TRUE	FALSE	FALSE	FALSE	FALSE	FALSE	FALSE	TRUE	5	7	TRUE	na_nadcisnienie__na_prostate	more_than_year		FALSE	FALSE	FALSE	FALSE	TRUE	FALSE	FALSE	FALSE	FALSE	FALSE	FALSE	FALSE
128	MMP_0128	40		no	167	68	female	FALSE	diverse		4	once_a_month	TRUE	little	no	used_to	FALSE		FALSE	FALSE	FALSE	FALSE									TRUE	8	8	FALSE		more_than_year	no	FALSE	FALSE	FALSE	FALSE	FALSE	FALSE	FALSE	FALSE	FALSE	FALSE	FALSE	FALSE
129	MMP_0129	67	natural	no	163	67	female	FALSE	diverse		4	no	TRUE	much	no	used_to	FALSE		FALSE	FALSE	FALSE	FALSE									TRUE	5	6.5	TRUE	areplex__xarelto__bisocard__tritace__spironol__furosemid__atoris__IPP__vestibo__thyrozol	half_year	no	FALSE	FALSE	FALSE	TRUE	FALSE	FALSE	TRUE	FALSE	FALSE	FALSE	FALSE	FALSE
130	MMP_0130	69	natural	no	175	72	male		diverse		4	once_a_month	TRUE	average	no	no	FALSE		FALSE	FALSE	FALSE	FALSE									TRUE	5	7.5	TRUE	dozox__nolpaza__proursan	more_than_year	no	FALSE	FALSE	FALSE	FALSE	FALSE	FALSE	FALSE	FALSE	FALSE	FALSE	FALSE	FALSE
131	MMP_0131	54	natural	no	168	80	female	FALSE	diverse		3	once_a_month	FALSE	average	seasonal	no	TRUE	weekly	FALSE	FALSE	FALSE	TRUE	pies, kot	TRUE	TRUE	FALSE	FALSE	FALSE	FALSE	FALSE	TRUE	7	6	FALSE		year	prescribed	FALSE	FALSE	FALSE	FALSE	FALSE	FALSE	FALSE	FALSE	FALSE	FALSE	FALSE	FALSE
132	MMP_0132	32	natural	no	170	61	female	FALSE	diverse		3	once_a_month	TRUE	average	no	no	TRUE	monthly	FALSE	FALSE	TRUE	TRUE	pies, kot	TRUE	TRUE	FALSE	FALSE	FALSE	FALSE	FALSE	TRUE	8	8	FALSE		more_than_year	no	FALSE	FALSE	FALSE	FALSE	FALSE	FALSE	FALSE	FALSE	FALSE	FALSE	FALSE	FALSE
133	MMP_0133	30	natural	no	174	94	female	TRUE	diverse		6	no	FALSE	average	prescribed	used_to	TRUE	monthly	TRUE	FALSE	FALSE	TRUE	kot	FALSE	TRUE	FALSE	FALSE	FALSE	FALSE	FALSE	FALSE	11	8	TRUE	ACARD	more_than_year	no	FALSE	FALSE	FALSE	FALSE	FALSE	FALSE	FALSE	FALSE	FALSE	FALSE	FALSE	FALSE
134	MMP_0134	55	natural	no	188	92	male		diverse		3	once_a_month	TRUE	average	seasonal	no	TRUE	weekly	FALSE	FALSE	FALSE	TRUE	pies, kot	TRUE	TRUE	FALSE	FALSE	FALSE	FALSE	FALSE	TRUE	4		FALSE		more_than_year	prescribed	FALSE	FALSE	FALSE	FALSE	FALSE	FALSE	FALSE	FALSE	FALSE	FALSE	FALSE	FALSE
135	MMP_0135	28	natural	no	168	52	female	FALSE	diverse		6	no	FALSE	average	yes	yes	FALSE		FALSE	FALSE	FALSE	FALSE									FALSE	5	6	FALSE		more_than_year	prescribed	FALSE	FALSE	FALSE	FALSE	FALSE	FALSE	FALSE	FALSE	FALSE	FALSE	FALSE	FALSE
136	MMP_0136	52	natural	no	158	64	female	FALSE	diverse		4	once_a_month	FALSE	average		used_to	FALSE		FALSE	FALSE	FALSE	TRUE	pies	TRUE	FALSE	FALSE	FALSE	FALSE	FALSE	FALSE	TRUE	5	5	TRUE	euthyrox__plaguenil	more_than_year	prescribed	TRUE	TRUE	FALSE	FALSE	FALSE	FALSE	FALSE	FALSE	FALSE	FALSE	FALSE	FALSE
137	MMP_0137	31	natural	no	156	53	female	FALSE	other	bez białka krowiego	5	no	FALSE	average	prescribed	no	FALSE		FALSE	FALSE	FALSE	FALSE									TRUE	7	6.5	TRUE	letrox_50mg__devikap__jodid_100mg__calperos_1000mg	more_than_year	prescribed	FALSE	FALSE	FALSE	FALSE	FALSE	FALSE	FALSE	FALSE	FALSE	FALSE	FALSE	FALSE
138	MMP_0138	27	natural	no	178	72	male		diverse		4	once_a_month	TRUE	little	prescribed	yes	TRUE	weekly	TRUE	FALSE	FALSE	FALSE									TRUE	10	7	FALSE		more_than_year	prescribed	TRUE	FALSE	FALSE	FALSE	FALSE	FALSE	FALSE	FALSE	FALSE	FALSE	FALSE	FALSE
139	MMP_0139	25	caesarean	no	178	82	male		diverse		3	several_times_a_week	TRUE	average	yes	yes	TRUE	weekly	TRUE	FALSE	FALSE	FALSE									FALSE	12	7	TRUE	witamina_B_complex__nedal__aspargin	year	seasonal	FALSE	FALSE	FALSE	FALSE	FALSE	FALSE	FALSE	FALSE	FALSE	FALSE	FALSE	FALSE
140	MMP_0140	31	natural	no	167	56	female	FALSE	diverse		5	no	FALSE	average	seasonal	no	TRUE	weekly	TRUE	FALSE	FALSE	FALSE									TRUE	9	7.5	FALSE		more_than_year	seasonal	FALSE	TRUE	FALSE	FALSE	FALSE	FALSE	FALSE	FALSE	FALSE	FALSE	FALSE	FALSE
141	MMP_0141	21	natural	no	172	57	female	FALSE	diverse		4	no	FALSE	average	no	no	TRUE	weekly	FALSE	FALSE	TRUE	TRUE	pies, kot	TRUE	TRUE	FALSE	FALSE	FALSE	FALSE	FALSE	TRUE	7	7	TRUE	antykoncepcja_hormonalna	more_than_year	no	FALSE	FALSE	FALSE	FALSE	FALSE	FALSE	FALSE	FALSE	FALSE	FALSE	FALSE	FALSE
142	MMP_0142	30	natural	no	180	67	male		diverse		4	several_times_a_week	FALSE	average	seasonal	no	TRUE	weekly	TRUE	FALSE	TRUE	TRUE	pies, kot	TRUE	TRUE	FALSE	FALSE	FALSE	FALSE	FALSE	TRUE	10	8	FALSE		year	no	FALSE	FALSE	FALSE	FALSE	FALSE	FALSE	FALSE	FALSE	FALSE	FALSE	FALSE	FALSE
143	MMP_0143	22	natural	no	162	64	female	FALSE	diverse		3	once_a_week	FALSE	much	seasonal	no	TRUE	monthly	FALSE	FALSE	TRUE	FALSE									FALSE	7	7	TRUE	dasselta__przeciwalergiczne	year	prescribed	TRUE	FALSE	FALSE	FALSE	FALSE	FALSE	FALSE	FALSE	FALSE	FALSE	FALSE	FALSE
144	MMP_0144	44	caesarean		170	65	male		diverse		3	several_times_a_week	FALSE	average	prescribed	no	TRUE	weekly	FALSE	FALSE	TRUE	FALSE									FALSE	8	7.5	FALSE		year	prescribed	TRUE	FALSE	FALSE	FALSE	FALSE	TRUE	FALSE	FALSE	FALSE	FALSE	FALSE	FALSE
145	MMP_0145	48	natural	no	177	116	male		diverse		3	once_a_month	TRUE	much	yes	used_to	FALSE		FALSE	FALSE	FALSE	TRUE	pies	TRUE	FALSE	FALSE	FALSE	FALSE	FALSE	FALSE	TRUE	6	6	FALSE		more_than_year	no	FALSE	FALSE	FALSE	FALSE	FALSE	FALSE	FALSE	FALSE	FALSE	FALSE	FALSE	FALSE
146	MMP_0146	46	natural	no	164	63	female	FALSE	diverse		4	once_a_month	FALSE	average	yes	no	TRUE	rarely	TRUE	FALSE	FALSE	TRUE	pies	TRUE	FALSE	FALSE	FALSE	FALSE	FALSE	FALSE	TRUE	6	7	FALSE		more_than_year	yes	FALSE	TRUE	FALSE	FALSE	FALSE	FALSE	FALSE	FALSE	FALSE	FALSE	FALSE	FALSE
147	MMP_0147	27	natural	unknown	165	60	female	FALSE	diverse		5	several_times_a_week	FALSE	average	seasonal	no	TRUE	rarely	FALSE	FALSE	TRUE	FALSE									TRUE	10	7	TRUE	kwas_foliowy	more_than_year	prescribed	TRUE	FALSE	FALSE	FALSE	FALSE	FALSE	FALSE	FALSE	FALSE	FALSE	FALSE	FALSE
148	MMP_0148	37	caesarean	unknown	176	88	male		diverse		3	once_a_week	FALSE	little	yes	no	TRUE	monthly	FALSE	FALSE	TRUE	TRUE	gryzonie	FALSE	FALSE	FALSE	TRUE	FALSE	FALSE	FALSE	FALSE	12	6	FALSE		more_than_year	no	TRUE	TRUE	FALSE	FALSE	FALSE	FALSE	FALSE	FALSE	FALSE	FALSE	FALSE	FALSE
149	MMP_0149	28	natural	no	180	80	male		diverse		4	several_times_a_week	FALSE	average	prescribed	no	TRUE	weekly	FALSE	TRUE	FALSE	FALSE									TRUE	10	8	FALSE		more_than_year	prescribed	FALSE	FALSE	FALSE	FALSE	FALSE	FALSE	FALSE	FALSE	FALSE	FALSE	FALSE	FALSE
150	MMP_0150	27	natural	no	178	93	male		diverse		4	once_a_week	TRUE	much	no	no	TRUE	rarely	FALSE	TRUE	FALSE	FALSE									TRUE	12	8	TRUE	LIPANTHYL	more_than_year	no	FALSE	FALSE	FALSE	FALSE	FALSE	FALSE	FALSE	FALSE	FALSE	FALSE	FALSE	FALSE
151	MMP_0151	42	natural	no	170	76	female	FALSE	diverse		4	no	FALSE	little	no	no	TRUE	rarely	FALSE	FALSE	TRUE	FALSE									TRUE	10	7	FALSE		year	prescribed	FALSE	FALSE	FALSE	FALSE	FALSE	FALSE	FALSE	FALSE	FALSE	FALSE	FALSE	FALSE
152	MMP_0152	28	natural	no	180	112	male		other	mięsna	5	once_a_week	TRUE	average	no	no	TRUE	weekly	TRUE	FALSE	FALSE	FALSE									TRUE	12	6	FALSE		year	no	FALSE	FALSE	FALSE	FALSE	FALSE	FALSE	FALSE	FALSE	FALSE	FALSE	FALSE	FALSE
153	MMP_0153	27	natural	unknown	161	53	female	FALSE	diverse		3	once_a_month	FALSE	little	prescribed	no	FALSE		FALSE	FALSE	FALSE	FALSE									TRUE	12	7	TRUE	EUTHYROX_50	more_than_year	prescribed	FALSE	FALSE	FALSE	FALSE	FALSE	FALSE	FALSE	FALSE	FALSE	FALSE	FALSE	FALSE
154	MMP_0154	38	natural	no	158	48	female	FALSE	diverse		4	several_times_a_week	TRUE	average	seasonal	no	TRUE	weekly	FALSE	FALSE	TRUE	TRUE	ptak	FALSE	FALSE	TRUE	FALSE	FALSE	FALSE	FALSE	TRUE	9	6	TRUE	HITAXA_5mg	more_than_year	prescribed	TRUE	FALSE	FALSE	FALSE	FALSE	FALSE	FALSE	FALSE	FALSE	FALSE	FALSE	FALSE
155	MMP_0155	73	natural	no	168	73	female	FALSE	diverse		3	no	FALSE	average	seasonal	used_to	TRUE	weekly	FALSE	TRUE	FALSE	FALSE									TRUE	5	7	TRUE	AXTIL_LAMBRINEX	more_than_year	no	FALSE	FALSE	FALSE	FALSE	TRUE	FALSE	FALSE	FALSE	FALSE	FALSE	FALSE	FALSE
156	MMP_0156	27	natural	no	176	78	male		diverse		5	once_a_month	FALSE	average	yes	no	TRUE	weekly	FALSE	FALSE	TRUE	FALSE									FALSE	8	9	FALSE		more_than_year	prescribed	FALSE	FALSE	FALSE	FALSE	FALSE	FALSE	FALSE	FALSE	FALSE	FALSE	FALSE	FALSE
157	MMP_0157	41	natural	no	163	57	female	FALSE	diverse		3	once_a_week	FALSE	average	no	no	TRUE	monthly	FALSE	FALSE	TRUE	FALSE									TRUE	12	6	FALSE		more_than_year	prescribed	FALSE	FALSE	FALSE	FALSE	FALSE	FALSE	FALSE	FALSE	FALSE	FALSE	FALSE	FALSE
158	MMP_0158	48	unknown	unknown	176	96	male		diverse		4	once_a_month	FALSE	average	prescribed	no	TRUE	weekly	TRUE	FALSE	FALSE	TRUE	gryzonie	FALSE	FALSE	FALSE	TRUE	FALSE	FALSE	FALSE	TRUE	8	7	FALSE		more_than_year	prescribed	FALSE	FALSE	FALSE	FALSE	FALSE	FALSE	FALSE	FALSE	FALSE	FALSE	FALSE	FALSE
159	MMP_0159	45	natural	no	166	61	female	FALSE	diverse		4	once_a_month	FALSE	much	prescribed	no	TRUE	weekly	TRUE	FALSE	FALSE	TRUE	gryzonie	FALSE	FALSE	FALSE	TRUE	FALSE	FALSE	FALSE	TRUE	5	7	TRUE	LETROX_75ug	more_than_year	seasonal	FALSE	TRUE	FALSE	FALSE	FALSE	FALSE	FALSE	FALSE	FALSE	FALSE	FALSE	FALSE
160	MMP_0160	38	natural	no	188	101	male		diverse		3	several_times_a_week	TRUE	average	no	used_to	TRUE	weekly	TRUE	FALSE	FALSE	FALSE									FALSE	9	5	FALSE		half_year	no	FALSE	FALSE	FALSE	FALSE	FALSE	FALSE	FALSE	FALSE	FALSE	FALSE	FALSE	FALSE
161	MMP_0161	45	natural	no	186	84	male		vegetarian		4	once_a_month	FALSE	little	seasonal	used_to	TRUE	weekly	TRUE	FALSE	FALSE	FALSE									TRUE	6	7	TRUE	ALVESCO	more_than_year	prescribed	TRUE	TRUE	FALSE	FALSE	FALSE	FALSE	FALSE	FALSE	FALSE	FALSE	FALSE	FALSE
162	MMP_0162	44	natural	no	173	65	female	FALSE	diverse		3	once_a_month	TRUE	much	prescribed	no	TRUE	weekly	FALSE	FALSE	TRUE	FALSE									TRUE	8	8.5	FALSE		year	prescribed	FALSE	FALSE	FALSE	FALSE	FALSE	FALSE	FALSE	FALSE	FALSE	FALSE	FALSE	FALSE
163	MMP_0163	37	natural	no	170	67	female	FALSE	diverse		4	several_times_a_week	FALSE	average	seasonal	no	TRUE	weekly	TRUE	FALSE	FALSE	FALSE									TRUE	10	8	TRUE	SERTAGEN	more_than_year	prescribed	FALSE	FALSE	FALSE	FALSE	FALSE	FALSE	FALSE	FALSE	FALSE	FALSE	FALSE	FALSE
164	MMP_0164	57	natural	no	160	55	female	FALSE	diverse		4	no	FALSE	little	yes	no	TRUE	rarely	FALSE	TRUE	FALSE	FALSE									TRUE	5	7	TRUE	D3__FEMELIS_MENO__ARMOLIPID__VALSACOR	more_than_year	prescribed	FALSE	FALSE	FALSE	FALSE	TRUE	FALSE	FALSE	FALSE	FALSE	FALSE	FALSE	FALSE
165	MMP_0165	36	natural	no	181	79	male		diverse		4	once_a_week	TRUE	average	prescribed	used_to	TRUE	monthly	FALSE	TRUE	FALSE	FALSE									TRUE	10	7	FALSE		recently	prescribed	FALSE	FALSE	FALSE	FALSE	FALSE	FALSE	FALSE	FALSE	FALSE	FALSE	FALSE	FALSE
166	MMP_0166	34	caesarean		176	85	male		diverse		4	once_a_month	FALSE	average	seasonal	no	TRUE	weekly	TRUE	FALSE	FALSE	FALSE									TRUE	10	7	FALSE		half_year	prescribed	FALSE	FALSE	FALSE	FALSE	FALSE	FALSE	FALSE	FALSE	FALSE	FALSE	FALSE	FALSE
167	MMP_0167	42	natural	no	170	98	female	FALSE	diverse		4	once_a_month	FALSE	average	seasonal	no	TRUE	rarely	FALSE	FALSE	TRUE	TRUE	pies	TRUE	FALSE	FALSE	FALSE	FALSE	FALSE	FALSE	TRUE	6	6.5	FALSE		more_than_year	prescribed	FALSE	FALSE	FALSE	FALSE	FALSE	FALSE	FALSE	FALSE	FALSE	FALSE	FALSE	FALSE
168	MMP_0168	39	natural	no	180	116	male		diverse		4	once_a_week	TRUE	average	prescribed	yes	TRUE	weekly	TRUE	TRUE	FALSE	TRUE	pies	TRUE	FALSE	FALSE	FALSE	FALSE	FALSE	FALSE	TRUE	6	7	FALSE		recently	no	FALSE	FALSE	FALSE	FALSE	FALSE	FALSE	FALSE	FALSE	FALSE	FALSE	FALSE	FALSE
169	MMP_0169	19	natural	no	186	98	male		diverse		3	once_a_week	TRUE	average	no	yes	TRUE	weekly	TRUE	TRUE	FALSE	TRUE	pies	TRUE	FALSE	FALSE	FALSE	FALSE	FALSE	FALSE	TRUE	7	7	FALSE		year	no	FALSE	FALSE	FALSE	FALSE	FALSE	FALSE	FALSE	FALSE	FALSE	FALSE	FALSE	FALSE
170	MMP_0170	38	natural	yes	164	90	female	FALSE	diverse		3	once_a_month	FALSE	little	seasonal	no	TRUE	weekly	FALSE	FALSE	TRUE	FALSE									FALSE		6	TRUE	EUTHYROX_112	recently	prescribed	FALSE	FALSE	FALSE	FALSE	FALSE	FALSE	FALSE	FALSE	FALSE	FALSE	FALSE	FALSE
171	MMP_0171	39	natural		185	98	male		diverse		3	once_a_month	FALSE	average	seasonal	no	TRUE	weekly	TRUE	FALSE	FALSE	FALSE									FALSE	11	6	FALSE		year	prescribed	FALSE	FALSE	FALSE	FALSE	FALSE	FALSE	FALSE	FALSE	FALSE	FALSE	FALSE	FALSE
172	MMP_0172	32	natural	yes	192	108	male		diverse		4	once_a_month	FALSE	average	no	used_to	TRUE	weekly	TRUE	FALSE	FALSE	TRUE	pies	TRUE	FALSE	FALSE	FALSE	FALSE	FALSE	FALSE	TRUE	4	7	FALSE		more_than_year	prescribed	FALSE	FALSE	FALSE	FALSE	FALSE	FALSE	FALSE	FALSE	FALSE	FALSE	FALSE	FALSE
173	MMP_0173	42	natural	no	172	92	female	FALSE	diverse		3	several_times_a_week	FALSE	average	seasonal	no	TRUE	weekly	FALSE	FALSE	TRUE	FALSE									TRUE	5	6	TRUE	TOLURA_40__MULTILAC	half_year	seasonal	FALSE	FALSE	FALSE	FALSE	TRUE	FALSE	FALSE	FALSE	FALSE	FALSE	FALSE	FALSE
174	MMP_0174	31	natural	yes	175	75	female	FALSE	diverse		3	no	FALSE	little	yes	no	TRUE	rarely	FALSE	FALSE	TRUE	TRUE	pies	TRUE	FALSE	FALSE	FALSE	FALSE	FALSE	FALSE	TRUE	8	7	TRUE	LETROX_100	half_year	prescribed	FALSE	TRUE	FALSE	FALSE	FALSE	FALSE	FALSE	FALSE	FALSE	FALSE	FALSE	FALSE
175	MMP_0175	42	natural	no	171	55	female	FALSE	diverse		4	no	FALSE	average	seasonal	no	TRUE	rarely	FALSE	TRUE	FALSE	TRUE	pies	TRUE	FALSE	FALSE	FALSE	FALSE	FALSE	FALSE	TRUE	6	6	TRUE	antykoncepcja_hormonalna	more_than_year	no	TRUE	FALSE	FALSE	FALSE	FALSE	FALSE	FALSE	FALSE	FALSE	FALSE	FALSE	FALSE
176	MMP_0176	42	natural	no	184	105	male		diverse		3	once_a_week	FALSE	average	seasonal	used_to	TRUE	monthly	TRUE	FALSE	FALSE	FALSE									TRUE	8	5	TRUE	TELMIZEK_ZAHRON	half_year	seasonal	FALSE	FALSE	FALSE	FALSE	TRUE	FALSE	FALSE	FALSE	FALSE	FALSE	FALSE	FALSE
177	MMP_0177	48	natural	unknown	164	58	female	FALSE	diverse		4	no	TRUE	little	prescribed	no	TRUE	weekly	FALSE	FALSE	FALSE	TRUE	pies	TRUE	FALSE	FALSE	FALSE	FALSE	FALSE	FALSE	TRUE	4	7	TRUE	antykoncepcja_hormonalna	year	prescribed	FALSE	FALSE	FALSE	FALSE	FALSE	FALSE	FALSE	FALSE	FALSE	FALSE	FALSE	FALSE
178	MMP_0178	49	natural	no	172	95	male		diverse		5	no	TRUE	little	seasonal	no	TRUE	weekly	FALSE	FALSE	TRUE	TRUE	pies	TRUE	FALSE	FALSE	FALSE	FALSE	FALSE	FALSE	TRUE	6	7	FALSE		half_year	prescribed	FALSE	FALSE	FALSE	FALSE	TRUE	FALSE	FALSE	FALSE	FALSE	FALSE	FALSE	FALSE
179	MMP_0179	46	natural	no	164	43	female	FALSE				no	FALSE	little	yes	no	TRUE	rarely	FALSE	FALSE	FALSE	FALSE									TRUE	3	7	FALSE		more_than_year	yes	FALSE	TRUE	FALSE	FALSE	FALSE	FALSE	FALSE	FALSE	FALSE	TRUE	FALSE	TRUE
180	MMP_0180	64	natural	unknown	158	63	female	FALSE	diverse		4	once_a_week	FALSE	average	no	no	TRUE	monthly	FALSE	FALSE	TRUE	FALSE									TRUE	4	8	FALSE		year	prescribed	FALSE	FALSE	FALSE	FALSE	FALSE	FALSE	FALSE	FALSE	FALSE	FALSE	FALSE	FALSE
181	MMP_0181	47	natural	no	180	85	female	FALSE	diverse		3	once_a_week	FALSE	average	no	used_to	TRUE	weekly	FALSE	FALSE	TRUE	TRUE	kot, rybki	FALSE	TRUE	FALSE	FALSE	FALSE	FALSE	TRUE	TRUE	9	7	FALSE		more_than_year	prescribed	FALSE	FALSE	FALSE	FALSE	FALSE	FALSE	FALSE	FALSE	FALSE	FALSE	FALSE	FALSE
182	MMP_0182	63	natural	no	180	112	male		diverse		4	once_a_week	FALSE	much	no	used_to	TRUE	weekly	FALSE	FALSE	TRUE	FALSE									TRUE	6	7	TRUE	LOCREN__VALSACOR__APO_DOXAN	more_than_year	no	FALSE	FALSE	FALSE	FALSE	TRUE	FALSE	FALSE	FALSE	FALSE	FALSE	FALSE	FALSE
183	MMP_0183	29	natural	no	180	85	female	FALSE	diverse		4	no	FALSE	average	seasonal	no	TRUE	monthly	FALSE	FALSE	TRUE	FALSE									TRUE	8	6	FALSE		more_than_year	prescribed	FALSE	FALSE	FALSE	FALSE	FALSE	FALSE	FALSE	FALSE	FALSE	FALSE	FALSE	FALSE
184	MMP_0184	29	natural	no	160	70	female	FALSE	diverse		3	once_a_week	FALSE	average	seasonal	no	TRUE	monthly	FALSE	FALSE	FALSE	TRUE	kot	FALSE	TRUE	FALSE	FALSE	FALSE	FALSE	FALSE	TRUE	8	7	TRUE	PLAVIX_ATORIS_ACARD_PROMONTA_TELFEXO_SERTRANORM	more_than_year	no	TRUE	FALSE	FALSE	TRUE	FALSE	FALSE	FALSE	FALSE	FALSE	FALSE	FALSE	FALSE
185	MMP_0185	33	natural	yes	172	83	male		diverse		3	once_a_week	FALSE	little	no	no	TRUE	weekly	TRUE	FALSE	FALSE	TRUE	kot	FALSE	TRUE	FALSE	FALSE	FALSE	FALSE	FALSE	TRUE	8	7	FALSE		more_than_year	no	FALSE	FALSE	FALSE	FALSE	FALSE	FALSE	FALSE	FALSE	FALSE	FALSE	FALSE	FALSE
186	MMP_0186	60	natural	no	160	70	female	FALSE	diverse		5	once_a_month	FALSE	little	yes	no	FALSE		FALSE	FALSE	FALSE	FALSE									TRUE	6	10	TRUE	LISINORATIO__SIOFOR	more_than_year	no	FALSE	FALSE	TRUE	FALSE	TRUE	FALSE	FALSE	FALSE	FALSE	FALSE	FALSE	FALSE
187	MMP_0187	31	caesarean	no	180	78	male		vegetarian		4	several_times_a_week	FALSE	little	seasonal	no	TRUE	rarely	TRUE	FALSE	FALSE	FALSE									TRUE	8	7	FALSE		more_than_year	prescribed	FALSE	FALSE	FALSE	FALSE	FALSE	FALSE	FALSE	FALSE	FALSE	FALSE	FALSE	FALSE
188	MMP_0188	49	natural	no	174	75	female	FALSE	vegetarian		3	once_a_month	TRUE	much	seasonal	no	TRUE	weekly	FALSE	TRUE	FALSE	TRUE	pies, kot	TRUE	TRUE	FALSE	FALSE	FALSE	FALSE	FALSE	TRUE	5	7	TRUE	Structum, Piramil	more_than_year	seasonal	FALSE	FALSE	FALSE	FALSE	TRUE	FALSE	FALSE	FALSE	FALSE	FALSE	FALSE	FALSE
189	MMP_0189	21	caesarean	no	175	60	female	FALSE	diverse		4	once_a_month	TRUE	average	prescribed	no	TRUE	weekly	TRUE	FALSE	FALSE	FALSE									FALSE	4	7	TRUE	Microgynon 21	more_than_year	no	FALSE	FALSE	FALSE	FALSE	FALSE	FALSE	FALSE	FALSE	FALSE	FALSE	FALSE	FALSE
190	MMP_0190	43	caesarean	yes	176	90	male		other	monotonna	3	once_a_month	FALSE	average	prescribed	used_to	TRUE	weekly	TRUE	FALSE	FALSE	FALSE									FALSE	10	6	TRUE	Asertin 50 ng	year	prescribed	FALSE	FALSE	FALSE	FALSE	TRUE	FALSE	FALSE	FALSE	FALSE	FALSE	FALSE	FALSE
191	MMP_0191	33	natural	yes	168	65	female	FALSE	diverse		3	no	TRUE	little	seasonal	no	TRUE	rarely	TRUE	FALSE	FALSE	FALSE									TRUE	4	6	FALSE		more_than_year	prescribed	FALSE	FALSE	FALSE	FALSE	FALSE	FALSE	FALSE	FALSE	FALSE	FALSE	FALSE	FALSE
192	MMP_0192	22	natural	no	195	80	male		diverse		4	once_a_month	TRUE	average	seasonal	yes	TRUE	weekly	TRUE	FALSE	FALSE	TRUE	kot	FALSE	TRUE	FALSE	FALSE	FALSE	FALSE	FALSE	FALSE	8	5	FALSE		more_than_year	prescribed	FALSE	FALSE	FALSE	FALSE	FALSE	FALSE	FALSE	FALSE	FALSE	FALSE	FALSE	FALSE
193	MMP_0193	54	natural	no	158	78	female	FALSE	diverse		4	no	TRUE	average	no	no	FALSE		FALSE	FALSE	FALSE	FALSE									TRUE	3	6	TRUE	Euthyrox	half_year	no	FALSE	FALSE	FALSE	FALSE	TRUE	FALSE	FALSE	FALSE	FALSE	FALSE	FALSE	FALSE
194	MMP_0194	58	natural	no	158	63	female	FALSE	diverse			once_a_month	FALSE	average	no	used_to	TRUE	rarely	FALSE	TRUE	FALSE	TRUE	pies, kot	TRUE	TRUE	FALSE	FALSE	FALSE	FALSE	FALSE	TRUE	8		TRUE	Tulip, Polprazol Max	more_than_year	no	FALSE	FALSE	FALSE	FALSE	FALSE	FALSE	FALSE	FALSE	FALSE	FALSE	FALSE	FALSE
195	MMP_0195	21	natural	no	154	56	female	FALSE	diverse		3	once_a_week	FALSE	much	no	no	TRUE	weekly	FALSE	FALSE	TRUE	TRUE	pies	TRUE	FALSE	FALSE	FALSE	FALSE	FALSE	FALSE	FALSE	5	7	FALSE		year	no	TRUE	FALSE	FALSE	FALSE	FALSE	FALSE	FALSE	FALSE	FALSE	FALSE	FALSE	FALSE
196	MMP_0196	24	natural	no	186	98	male		diverse		3	no	FALSE	much	no	yes	TRUE	monthly	TRUE	FALSE	FALSE	TRUE	kot	FALSE	TRUE	FALSE	FALSE	FALSE	FALSE	FALSE	FALSE			FALSE		half_year	no	TRUE	FALSE	FALSE	FALSE	FALSE	FALSE	FALSE	FALSE	FALSE	FALSE	FALSE	FALSE
197	MMP_0197	25	natural	no	173	90	male		diverse		3	several_times_a_week	FALSE	much	no	used_to	TRUE	weekly	FALSE	TRUE	FALSE	FALSE									TRUE	8	6	FALSE		half_year	no	TRUE	FALSE	FALSE	FALSE	FALSE	FALSE	FALSE	FALSE	FALSE	FALSE	FALSE	FALSE
198	MMP_0198	22	natural	no	169	50	female	FALSE	diverse		3	once_a_month	TRUE	average	seasonal	no	TRUE	monthly	TRUE	FALSE	FALSE	TRUE	pies, kot	TRUE	TRUE	FALSE	FALSE	FALSE	FALSE	FALSE	FALSE			FALSE		more_than_year	seasonal	FALSE	FALSE	FALSE	FALSE	FALSE	FALSE	FALSE	FALSE	FALSE	FALSE	FALSE	FALSE
199	MMP_0199	43	natural	unknown	158	58	female	FALSE	diverse		3	once_a_week	TRUE	average	yes	no	TRUE	weekly	TRUE	FALSE	FALSE	TRUE	kot	FALSE	TRUE	FALSE	FALSE	FALSE	FALSE	FALSE	TRUE	6	5	FALSE		year	no	TRUE	FALSE	FALSE	FALSE	FALSE	FALSE	FALSE	FALSE	FALSE	FALSE	FALSE	FALSE
200	MMP_0200	32	natural	no	181	92	male		diverse			once_a_month	FALSE	average	no	no	TRUE	weekly	FALSE	FALSE	FALSE	FALSE									FALSE	6		FALSE		half_year	prescribed	TRUE	FALSE	FALSE	FALSE	FALSE	FALSE	FALSE	FALSE	FALSE	FALSE	FALSE	FALSE
201	MMP_0201	33	caesarean	unknown	178	89	male		diverse		3	once_a_month	TRUE	average	seasonal	no	TRUE	weekly	TRUE	FALSE	FALSE	FALSE									FALSE	8	6	FALSE		year	seasonal	FALSE	TRUE	FALSE	FALSE	FALSE	FALSE	FALSE	FALSE	FALSE	FALSE	FALSE	FALSE
202	MMP_0202	51	natural	no	190	68	male		diverse		4	several_times_a_week	FALSE	average	no	yes	TRUE	weekly	TRUE	FALSE	FALSE	TRUE	pies	TRUE	FALSE	FALSE	FALSE	FALSE	FALSE	FALSE	TRUE	4	6	FALSE		half_year	no	FALSE	TRUE	FALSE	FALSE	FALSE	FALSE	FALSE	FALSE	FALSE	FALSE	FALSE	FALSE
203	MMP_0203	24	natural	no	168	58	female	FALSE	diverse		4	several_times_a_week	TRUE	much	prescribed	used_to	TRUE	monthly	TRUE	FALSE	FALSE	FALSE									TRUE		7	TRUE	Lewotyroksyna, Bilastyna, Etynyloestradiol-Dienogest	half_year	seasonal	TRUE	TRUE	FALSE	FALSE	FALSE	FALSE	FALSE	FALSE	FALSE	FALSE	FALSE	FALSE
204	MMP_0204	21	caesarean	no	181	67	male		diverse		3	several_times_a_week	FALSE	average	seasonal	no	TRUE	monthly	FALSE	TRUE	FALSE	TRUE	kot	FALSE	TRUE	FALSE	FALSE	FALSE	FALSE	FALSE	TRUE	8	7	FALSE		never	prescribed	FALSE	FALSE	FALSE	FALSE	FALSE	FALSE	FALSE	FALSE	FALSE	FALSE	FALSE	FALSE
205	MMP_0205	31	natural	no	188	65	male		vegetarian		3	once_a_month	FALSE	average	no	no	TRUE	rarely	FALSE	FALSE	TRUE	FALSE									TRUE		8	TRUE	mieszanka ziĂłĹ‚ na wÄ…trobÄ™ i trzustkÄ™	more_than_year	no	FALSE	FALSE	FALSE	FALSE	FALSE	FALSE	FALSE	FALSE	FALSE	FALSE	FALSE	FALSE
206	MMP_0206	43	natural	no	162	55	female	FALSE	diverse		2	no	TRUE	average	seasonal	no	FALSE		FALSE	FALSE	FALSE	FALSE									TRUE	8	6	TRUE		more_than_year	seasonal	FALSE	FALSE	FALSE	FALSE	FALSE	FALSE	FALSE	FALSE	FALSE	FALSE	FALSE	FALSE
207	MMP_0207	21	caesarean	no	160	59	female	FALSE	diverse		3	several_times_a_week	TRUE	much	seasonal	no	TRUE	rarely	FALSE	FALSE	TRUE	TRUE	kot	FALSE	TRUE	FALSE	FALSE	FALSE	FALSE	FALSE	TRUE	8	7	TRUE	Letrox 50, Vibin mini	half_year	prescribed	FALSE	TRUE	FALSE	FALSE	FALSE	FALSE	FALSE	FALSE	FALSE	FALSE	FALSE	FALSE
208	MMP_0208	21	natural	no	165	59	female	FALSE	vegetarian		4	once_a_week	FALSE	little	no	yes	TRUE	weekly	TRUE	FALSE	FALSE	FALSE									FALSE	4		FALSE		more_than_year	no	FALSE	FALSE	FALSE	FALSE	FALSE	FALSE	FALSE	FALSE	FALSE	FALSE	FALSE	FALSE
209	MMP_0209	43	natural	no	190	115	male		diverse		3	no	FALSE	average	no	no	TRUE	monthly	FALSE	TRUE	FALSE	FALSE									TRUE	8		TRUE	na nadciĹ›nienie	more_than_year	no	FALSE	FALSE	FALSE	FALSE	TRUE	FALSE	FALSE	FALSE	FALSE	FALSE	FALSE	FALSE
210	MMP_0210	35	natural	no	166	63	female	TRUE	diverse		4	once_a_week	FALSE	average	yes	used_to	FALSE		FALSE	FALSE	FALSE	FALSE									TRUE	12	5	TRUE	tardyferol, aspargin, sterydy wziewne, suplementy dla ciÄ™ĹĽarnych	recently	seasonal	TRUE	FALSE	FALSE	FALSE	FALSE	FALSE	FALSE	FALSE	FALSE	FALSE	FALSE	FALSE
211	MMP_0211	22	natural	no	158	57	female	FALSE	diverse		3	several_times_a_week	TRUE	little	prescribed	no	TRUE	monthly	FALSE	FALSE	FALSE	FALSE									TRUE	6	9	TRUE	artilla (tabletki antykoncepcyjne)	half_year	prescribed	TRUE	FALSE	FALSE	FALSE	FALSE	FALSE	FALSE	FALSE	FALSE	FALSE	FALSE	FALSE
212	MMP_0212	45	natural	no	161	57	female	FALSE	vegetarian		3	once_a_month	FALSE	average	yes	no	TRUE	rarely	FALSE	FALSE	TRUE	TRUE	żółw	FALSE	FALSE	FALSE	FALSE	TRUE	FALSE	FALSE	FALSE		6	TRUE	Euthyrox 100	more_than_year	prescribed	FALSE	FALSE	FALSE	FALSE	FALSE	FALSE	FALSE	FALSE	FALSE	FALSE	FALSE	FALSE
213	MMP_0213	43	natural	no	164	58	female	FALSE	diverse		3	once_a_month	FALSE	average	no	no	FALSE		FALSE	FALSE	FALSE	TRUE	kot	FALSE	TRUE	FALSE	FALSE	FALSE	FALSE	FALSE	TRUE	7	8	FALSE		more_than_year	no	FALSE	FALSE	FALSE	FALSE	FALSE	FALSE	FALSE	FALSE	FALSE	FALSE	FALSE	FALSE
214	MMP_0214	35	caesarean	yes	173	59	female	FALSE	diverse		4	no	FALSE	little	no	used_to	TRUE	weekly	FALSE	FALSE	TRUE	FALSE									FALSE		7	FALSE		year	prescribed	TRUE	FALSE	FALSE	FALSE	FALSE	FALSE	FALSE	FALSE	FALSE	FALSE	FALSE	FALSE
215	MMP_0215	70	natural	no	156	60	female	FALSE	diverse		5	once_a_week	FALSE	little	seasonal	used_to	TRUE	rarely	FALSE	FALSE	FALSE	FALSE									TRUE	4	7	TRUE	Nebilet 5 mg, Norvasc 5 mg, Sortis 20 mg, Symformin 1000+750, Acard 75 mg, Tianesal 12,5 mg	more_than_year	prescribed	FALSE	FALSE	TRUE	FALSE	TRUE	FALSE	FALSE	FALSE	FALSE	FALSE	FALSE	FALSE
216	MMP_0216	22	natural	no	176	83	female	FALSE	diverse		4	once_a_month	TRUE	average	no	no	TRUE	monthly	FALSE	FALSE	TRUE	FALSE									FALSE	8	7	FALSE		half_year	prescribed	FALSE	FALSE	FALSE	FALSE	FALSE	FALSE	FALSE	FALSE	FALSE	FALSE	FALSE	FALSE
217	MMP_0217	22	caesarean	no	158	51	female	FALSE	vegetarian		3	several_times_a_week	FALSE	average	seasonal	no	TRUE	weekly	TRUE	FALSE	FALSE	TRUE	kot	FALSE	TRUE	FALSE	FALSE	FALSE	FALSE	FALSE	TRUE	10		FALSE		never	no	TRUE	FALSE	FALSE	FALSE	FALSE	FALSE	FALSE	FALSE	FALSE	FALSE	FALSE	FALSE
218	MMP_0218	61	natural	no	165	70	female	FALSE	diverse		4	no	TRUE	average	no	no	TRUE	rarely	FALSE	FALSE	TRUE	TRUE	kot	FALSE	TRUE	FALSE	FALSE	FALSE	FALSE	FALSE	TRUE	10	5	TRUE	Euthyrox	more_than_year	no	FALSE	FALSE	FALSE	FALSE	FALSE	FALSE	FALSE	FALSE	FALSE	FALSE	FALSE	FALSE
219	MMP_0219	61	natural	no	177	61	male		diverse		3	no	FALSE	little	no	no	TRUE	rarely	TRUE	FALSE	TRUE	FALSE									TRUE	4	7	TRUE	Valsacor, Prostamnic	more_than_year	no	FALSE	FALSE	FALSE	FALSE	TRUE	FALSE	FALSE	FALSE	FALSE	FALSE	FALSE	FALSE
220	MMP_0220	25	natural	no	187	89	male		diverse		2	once_a_week	FALSE	average	seasonal	no	TRUE	monthly	FALSE	TRUE	FALSE	FALSE									TRUE	8	7	FALSE		more_than_year	prescribed	TRUE	FALSE	FALSE	FALSE	FALSE	FALSE	FALSE	FALSE	FALSE	FALSE	FALSE	FALSE
221	MMP_0221	22	natural	no	161	50	female	FALSE	diverse		4	no	FALSE	average	seasonal	no	TRUE	weekly	FALSE	FALSE	TRUE	FALSE									FALSE			FALSE		more_than_year	seasonal	FALSE	FALSE	FALSE	FALSE	FALSE	FALSE	FALSE	FALSE	FALSE	FALSE	FALSE	FALSE
222	MMP_0222	24	natural	no	171	59	female	FALSE	diverse		4	no	FALSE	average	yes	no	TRUE	weekly	FALSE	FALSE	TRUE	FALSE									TRUE	10	7	TRUE	antykoncepcja	more_than_year	no	FALSE	FALSE	FALSE	FALSE	FALSE	FALSE	FALSE	FALSE	FALSE	FALSE	FALSE	FALSE
223	MMP_0223	55	natural	no	170	60	female	FALSE	diverse		3		FALSE	average	seasonal	no	TRUE	monthly	FALSE	FALSE	TRUE	FALSE									TRUE	5	6	FALSE		more_than_year	prescribed	FALSE	FALSE	FALSE	FALSE	FALSE	FALSE	FALSE	FALSE	FALSE	FALSE	FALSE	FALSE
224	MMP_0224	86	natural	unknown	170	70	male		diverse		5	no	FALSE	little	prescribed	used_to	FALSE		FALSE	FALSE	FALSE	FALSE									TRUE	6	6	TRUE	insulina	more_than_year	prescribed	FALSE	FALSE	TRUE	FALSE	FALSE	FALSE	FALSE	FALSE	FALSE	TRUE	FALSE	FALSE
225	MMP_0225	25	natural	no	186	82	male		diverse		4	once_a_month	FALSE	average	yes	used_to	TRUE	weekly	FALSE	TRUE	TRUE	FALSE									TRUE	10	7	FALSE		more_than_year	prescribed	FALSE	FALSE	FALSE	FALSE	FALSE	FALSE	FALSE	FALSE	FALSE	FALSE	FALSE	FALSE
226	MMP_0226	55	natural	no	176	75	male		diverse			once_a_month	FALSE	average	prescribed	no	TRUE	rarely	FALSE	FALSE	TRUE	FALSE									TRUE	6	6	FALSE		more_than_year	prescribed	FALSE	FALSE	FALSE	FALSE	FALSE	FALSE	FALSE	FALSE	FALSE	TRUE	FALSE	FALSE
227	MMP_0227	41	natural	no	176	70	female	FALSE	diverse		5	no	FALSE	average	seasonal	no	TRUE	weekly	FALSE	FALSE	TRUE	FALSE									TRUE	7	6	FALSE		year	seasonal	TRUE	FALSE	FALSE	FALSE	FALSE	FALSE	FALSE	FALSE	FALSE	FALSE	FALSE	FALSE
228	MMP_0228	68	natural	no	152	61	female	FALSE	other	normalna - mało tłuszczu	4	no	FALSE	little	no	yes	TRUE	rarely	FALSE	FALSE	TRUE	FALSE									TRUE	4	8	TRUE	Beto, Tulip	half_year	no	FALSE	FALSE	FALSE	TRUE	FALSE	FALSE	FALSE	FALSE	FALSE	FALSE	FALSE	FALSE
229	MMP_0229	18	natural	no	182	90	male		diverse		5	no	FALSE	much	seasonal	no	FALSE		FALSE	FALSE	FALSE	FALSE									FALSE	12	6	FALSE		more_than_year	seasonal	TRUE	FALSE	FALSE	FALSE	FALSE	FALSE	FALSE	FALSE	FALSE	FALSE	FALSE	FALSE
230	MMP_0230	35	natural	no	168	56	female	FALSE	diverse		4	once_a_week	FALSE	little	no	no	TRUE	weekly	TRUE	FALSE	TRUE	TRUE	pies	TRUE	FALSE	FALSE	FALSE	FALSE	FALSE	FALSE	TRUE	8	6.5	FALSE		recently	no	FALSE	TRUE	FALSE	FALSE	FALSE	FALSE	FALSE	FALSE	FALSE	FALSE	FALSE	FALSE
231	MMP_0231	40	natural	no	176	76	male		diverse		5	several_times_a_week	TRUE	average	yes	yes	TRUE	weekly	TRUE	FALSE	FALSE	TRUE	kot	FALSE	TRUE	FALSE	FALSE	FALSE	FALSE	FALSE	TRUE	6	6	FALSE		year	seasonal	FALSE	TRUE	FALSE	FALSE	FALSE	FALSE	FALSE	FALSE	FALSE	TRUE	FALSE	FALSE
232	MMP_0232	40	natural	no	173	73	male		diverse		5	once_a_month	TRUE	average	seasonal	yes	TRUE	weekly	FALSE	FALSE	FALSE	FALSE									TRUE	2	7.5	TRUE	Imuran, D3, wapĹ„, B12, ĹĽelazo (niedawno odstawione)	year	seasonal	FALSE	TRUE	FALSE	FALSE	FALSE	TRUE	FALSE	FALSE	FALSE	TRUE	FALSE	FALSE
233	MMP_0233	26	natural	no	185	67	male		diverse		5	once_a_week	TRUE	average	seasonal	no	TRUE	monthly	TRUE	FALSE	FALSE	TRUE	pies, kot	TRUE	TRUE	FALSE	FALSE	FALSE	FALSE	FALSE	FALSE	4	7	FALSE		year	no	FALSE	FALSE	FALSE	FALSE	FALSE	FALSE	FALSE	FALSE	FALSE	FALSE	FALSE	FALSE
234	MMP_0234	56	natural	yes	170	81	male		diverse		3	once_a_month	FALSE	average	prescribed	used_to	FALSE		FALSE	FALSE	FALSE	TRUE	pies, kot	TRUE	TRUE	FALSE	FALSE	FALSE	FALSE	FALSE	TRUE	4	6	TRUE	Opokan, Telmizek	more_than_year	prescribed	FALSE	TRUE	FALSE	FALSE	TRUE	FALSE	FALSE	FALSE	FALSE	FALSE	FALSE	FALSE
235	MMP_0235	57	natural	no	158	83	female	FALSE	diverse		3	once_a_month	TRUE	average	no	no	FALSE		FALSE	FALSE	FALSE	TRUE	pies, kot	TRUE	TRUE	FALSE	FALSE	FALSE	FALSE	FALSE	TRUE	10		TRUE	Tritace, Pantopraz	more_than_year	prescribed	FALSE	TRUE	FALSE	FALSE	TRUE	FALSE	FALSE	FALSE	FALSE	FALSE	FALSE	FALSE
236	MMP_0236	65	natural	no	180	78	male		diverse		3	once_a_month	FALSE	much	no	no	TRUE	weekly	FALSE	FALSE	TRUE	TRUE	ptak	FALSE	FALSE	TRUE	FALSE	FALSE	FALSE	FALSE	TRUE	5	6	TRUE	na nadciĹ›nienie tÄ™tnicze	more_than_year	no	FALSE	FALSE	FALSE	FALSE	TRUE	FALSE	FALSE	FALSE	FALSE	FALSE	FALSE	FALSE
237	MMP_0237	27	natural	no	168	62	female	FALSE	diverse		5	once_a_week	FALSE	average	no	no	TRUE	weekly	FALSE	FALSE	TRUE	FALSE									FALSE	10	6	FALSE		recently	prescribed	FALSE	FALSE	FALSE	FALSE	FALSE	FALSE	FALSE	FALSE	FALSE	FALSE	FALSE	FALSE
238	MMP_0238	33	natural	no	168	70	female	FALSE	diverse		4	once_a_week	TRUE	average	yes	no	TRUE	monthly	FALSE	FALSE	TRUE	TRUE	pies	TRUE	FALSE	FALSE	FALSE	FALSE	FALSE	FALSE	TRUE	8	8	TRUE	witaminy: D, B6, B12, Mg, kwas foliowy	more_than_year	prescribed	TRUE	TRUE	FALSE	FALSE	FALSE	FALSE	FALSE	FALSE	FALSE	FALSE	FALSE	FALSE
239	MMP_0239	59	natural	no	158	72	female	FALSE	diverse		4	once_a_month	FALSE	average		yes	TRUE	rarely	FALSE	FALSE	TRUE	TRUE	pies	TRUE	FALSE	FALSE	FALSE	FALSE	FALSE	FALSE	TRUE	8		TRUE	sirdalud, baclofen, sanprobi, meteospasmyl	more_than_year	no	FALSE	TRUE	FALSE	FALSE	FALSE	FALSE	FALSE	FALSE	FALSE	FALSE	FALSE	TRUE
240	MMP_0240	59	natural	no	182	130	male		diverse		4	once_a_week	FALSE	average	yes	no	TRUE	rarely	FALSE	FALSE	FALSE	TRUE	pies	TRUE	FALSE	FALSE	FALSE	FALSE	FALSE	FALSE	TRUE	11	8.5	TRUE	fexofast, hydrochlorothiazidum, apo-naprox, glucophage, normodypine, tezeo, escipram, sympramol, diaprel mr, diap12, devitum 4000, iv+K2	half_year	yes	TRUE	FALSE	TRUE	FALSE	TRUE	FALSE	FALSE	FALSE	FALSE	FALSE	FALSE	FALSE
241	MMP_0241	34	natural	no	165	60	female	FALSE	diverse		5	once_a_month	TRUE	average	seasonal	no	TRUE	weekly	FALSE	FALSE	TRUE	FALSE									TRUE	8	8	FALSE		more_than_year	prescribed	FALSE	FALSE	FALSE	FALSE	FALSE	FALSE	FALSE	FALSE	FALSE	FALSE	FALSE	FALSE
242	MMP_0242	31	natural	no	174	73	female	FALSE	diverse		5	once_a_month	TRUE	much	yes	no	TRUE	weekly	TRUE	FALSE	FALSE	FALSE									TRUE	6	8	TRUE	debutic, debretin	half_year	prescribed	FALSE	FALSE	FALSE	FALSE	FALSE	FALSE	FALSE	FALSE	FALSE	FALSE	FALSE	FALSE
243	MMP_0243	34	natural	unknown	177	75	male		diverse		5	once_a_week	TRUE	much	yes	no	TRUE	weekly	TRUE	FALSE	FALSE	TRUE	pies	TRUE	FALSE	FALSE	FALSE	FALSE	FALSE	FALSE	TRUE	7	8	FALSE		half_year	no	FALSE	FALSE	FALSE	FALSE	FALSE	FALSE	FALSE	FALSE	FALSE	FALSE	FALSE	FALSE
244	MMP_0244	37	natural	no	179	85	male		diverse		4	once_a_week	TRUE	average	no	no	TRUE	weekly	TRUE	FALSE	FALSE	FALSE									TRUE	8	7.5	TRUE	miflonide, flonidan, pronasal	recently	seasonal	TRUE	TRUE	FALSE	FALSE	FALSE	FALSE	FALSE	FALSE	FALSE	FALSE	FALSE	FALSE
245	MMP_0245	62	natural	no	172	76	male		diverse		3	once_a_month	TRUE	average	no	yes	TRUE	rarely	FALSE	TRUE	FALSE	TRUE	pies	TRUE	FALSE	FALSE	FALSE	FALSE	FALSE	FALSE	TRUE	12	6	TRUE	indix combi, zahron	more_than_year		FALSE	FALSE	FALSE	FALSE	TRUE	FALSE	FALSE	FALSE	FALSE	FALSE	FALSE	FALSE
246	MMP_0246	29	natural	no	176	78	male		diverse		6	several_times_a_week	FALSE	average	seasonal	used_to	TRUE	monthly	TRUE	FALSE	FALSE	FALSE									TRUE	9	7	FALSE		more_than_year	no	FALSE	FALSE	FALSE	FALSE	FALSE	FALSE	FALSE	FALSE	FALSE	FALSE	FALSE	FALSE
247	MMP_0247	38	natural	yes	167	67	female	FALSE	diverse		5	no	TRUE	average	seasonal	no	TRUE	rarely	FALSE	FALSE	TRUE	TRUE	kot	FALSE	TRUE	FALSE	FALSE	FALSE	FALSE	FALSE	TRUE	9	6.5	TRUE	Letrox	more_than_year	seasonal	FALSE	FALSE	FALSE	FALSE	FALSE	FALSE	FALSE	FALSE	FALSE	FALSE	FALSE	FALSE
248	MMP_0248	39	natural	no	184	91	male		diverse		4	once_a_week	TRUE	average	seasonal	used_to	TRUE	weekly	TRUE	FALSE	TRUE	TRUE	kot	FALSE	TRUE	FALSE	FALSE	FALSE	FALSE	FALSE	TRUE	10	8	FALSE		more_than_year	seasonal	TRUE	FALSE	FALSE	FALSE	FALSE	FALSE	FALSE	FALSE	FALSE	FALSE	FALSE	FALSE
249	MMP_0249	29	natural	no	168	82	male		diverse		3	once_a_month	FALSE	much	no	used_to	TRUE	monthly	TRUE	FALSE	FALSE	TRUE	pies, kot	TRUE	TRUE	FALSE	FALSE	FALSE	FALSE	FALSE	TRUE		3	FALSE		recently	prescribed	FALSE	FALSE	FALSE	FALSE	FALSE	FALSE	FALSE	FALSE	FALSE	FALSE	FALSE	FALSE
250	MMP_0250	28	natural	no	168	66	female	FALSE	diverse		4	once_a_week	FALSE	average	yes	no	FALSE		FALSE	FALSE	FALSE	TRUE	pies, kot	TRUE	TRUE	FALSE	FALSE	FALSE	FALSE	FALSE	TRUE	8	5	TRUE	Euthyrox	more_than_year	prescribed	FALSE	FALSE	FALSE	FALSE	FALSE	FALSE	FALSE	FALSE	FALSE	FALSE	FALSE	FALSE
251	MMP_0251	20	natural	no	193	110	male		diverse		3	several_times_a_week	FALSE	average	no	no	TRUE	monthly	TRUE	FALSE	FALSE	TRUE	pies, kot, gryzonie	TRUE	TRUE	FALSE	TRUE	FALSE	FALSE	FALSE	FALSE	11	7	FALSE		more_than_year	prescribed	TRUE	FALSE	FALSE	FALSE	FALSE	FALSE	FALSE	FALSE	FALSE	FALSE	FALSE	FALSE
252	MMP_0252	59	natural	no	160	85	female	FALSE	diverse		5	once_a_week	TRUE	little	yes	used_to	TRUE	rarely	FALSE	TRUE	FALSE	FALSE									TRUE	6	8	TRUE	telmizek, zyx, milurit, fenardin, nebicard, tulip	recently	seasonal	TRUE	FALSE	FALSE	FALSE	TRUE	FALSE	FALSE	FALSE	FALSE	FALSE	FALSE	FALSE
253	MMP_0253	35	natural	yes	158	83	female	FALSE	diverse		4	once_a_month	FALSE	little	yes	used_to	TRUE	monthly	FALSE	FALSE	TRUE	TRUE	kot	FALSE	TRUE	FALSE	FALSE	FALSE	FALSE	FALSE	TRUE	10	7	TRUE	glucophage xr, nebilet	recently	prescribed	FALSE	FALSE	FALSE	TRUE	FALSE	FALSE	FALSE	FALSE	FALSE	FALSE	FALSE	FALSE
254	MMP_0254	38	natural	no	188	106	male		diverse		4	once_a_week	FALSE	much	seasonal	no	TRUE	monthly	FALSE	FALSE	TRUE	TRUE	kot	FALSE	TRUE	FALSE	FALSE	FALSE	FALSE	FALSE	TRUE	10	6	TRUE	sertadel, nedal, glucophage	recently	prescribed	FALSE	FALSE	FALSE	FALSE	TRUE	FALSE	FALSE	FALSE	FALSE	FALSE	FALSE	FALSE
255	MMP_0255	21	natural	no	170	64	female	FALSE	diverse		4	once_a_week	FALSE	much	seasonal	no	TRUE	rarely	TRUE	FALSE	FALSE	FALSE									TRUE	7	6	FALSE		never	prescribed	FALSE	FALSE	FALSE	FALSE	FALSE	FALSE	FALSE	FALSE	FALSE	FALSE	FALSE	FALSE
256	MMP_0256	22	natural	yes	175	65	female	FALSE	diverse		5	no	TRUE	little	seasonal	no	TRUE	monthly	FALSE	FALSE	TRUE	FALSE									TRUE	6	8	FALSE		more_than_year	no	FALSE	FALSE	FALSE	FALSE	FALSE	FALSE	FALSE	FALSE	FALSE	FALSE	FALSE	FALSE
257	MMP_0257	41	natural	no	174	60	female	FALSE	vegetarian		4	no	TRUE	average	no	used_to	FALSE		FALSE	FALSE	FALSE	TRUE	pies, kot, gryzonie	TRUE	TRUE	FALSE	TRUE	FALSE	FALSE	FALSE	TRUE	2	6.5	FALSE		recently	seasonal	FALSE	FALSE	FALSE	FALSE	FALSE	FALSE	FALSE	FALSE	FALSE	FALSE	FALSE	FALSE
258	MMP_0258	64	natural	no	150	46	female	FALSE	diverse		4	once_a_month	FALSE	average	prescribed	no	FALSE		FALSE	FALSE	FALSE	FALSE									TRUE	8	7	FALSE		more_than_year	prescribed	FALSE	FALSE	FALSE	FALSE	FALSE	FALSE	FALSE	FALSE	FALSE	FALSE	FALSE	FALSE
259	MMP_0259	41	natural	unknown	180	71	female	FALSE	diverse		3	once_a_week	TRUE	average	seasonal	yes	TRUE	weekly	FALSE	TRUE	FALSE	TRUE									TRUE	10		TRUE	celipres 100, magnez, wit. D3	half_year	prescribed	FALSE	FALSE	FALSE	FALSE	FALSE	FALSE	FALSE	FALSE	FALSE	FALSE	FALSE	FALSE
260	MMP_0260	55	natural	yes	160	55	female	FALSE	diverse			no	TRUE	average	seasonal	used_to	FALSE		FALSE	FALSE	FALSE	TRUE									TRUE	4		TRUE	euthyrox 50	more_than_year	prescribed	FALSE	TRUE	FALSE	FALSE	FALSE	FALSE	FALSE	FALSE	FALSE	FALSE	FALSE	FALSE
261	MMP_0261	56	natural	no	183	83	male		diverse		4	no	FALSE	average	yes	used_to	TRUE	weekly	TRUE	FALSE	FALSE	TRUE									TRUE	3		FALSE		year		FALSE	FALSE	FALSE	FALSE	FALSE	FALSE	FALSE	FALSE	FALSE	FALSE	FALSE	FALSE
262	MMP_0262	36	natural	no	170	55	female	FALSE	other	fleksitariańska	3	no	TRUE	little	seasonal	no	TRUE	weekly	FALSE	FALSE	TRUE	FALSE									TRUE	9	7	FALSE		more_than_year	seasonal	FALSE	FALSE	FALSE	FALSE	FALSE	FALSE	FALSE	FALSE	FALSE	FALSE	FALSE	FALSE
263	MMP_0263	22	natural	no	173	65	female	FALSE	diverse		5	once_a_month	FALSE	much	seasonal	no	TRUE	monthly	FALSE	FALSE	TRUE	FALSE									FALSE	5	8	FALSE		more_than_year	no	TRUE	FALSE	FALSE	FALSE	FALSE	FALSE	FALSE	FALSE	FALSE	FALSE	FALSE	FALSE
264	MMP_0264	22	natural	no	165	53	female	FALSE	diverse		4	once_a_week	FALSE	average	seasonal	no	TRUE	monthly	FALSE	FALSE	TRUE	TRUE	pies, kot	TRUE	TRUE	FALSE	FALSE	FALSE	FALSE	FALSE	FALSE	2	6	FALSE		more_than_year	no	FALSE	FALSE	FALSE	FALSE	FALSE	FALSE	FALSE	FALSE	FALSE	FALSE	FALSE	FALSE
265	MMP_0265	22	caesarean	no	165	72	female	FALSE	diverse		3	once_a_week	TRUE	average	seasonal	no	TRUE	rarely	TRUE	FALSE	FALSE	FALSE									FALSE	10	6	FALSE		more_than_year	prescribed	TRUE	FALSE	FALSE	FALSE	FALSE	FALSE	FALSE	FALSE	FALSE	FALSE	FALSE	FALSE
266	MMP_0266	24	caesarean	no	182	81	male		diverse		5	once_a_month	TRUE	little	seasonal	no	TRUE	monthly	TRUE	FALSE	FALSE	FALSE									TRUE	7	7	FALSE		more_than_year	prescribed	TRUE	FALSE	FALSE	FALSE	FALSE	FALSE	FALSE	FALSE	FALSE	FALSE	FALSE	FALSE
267	MMP_0267	56	natural	no	180	82	male		vegetarian			once_a_week	FALSE	average	no	used_to	FALSE		FALSE	FALSE	FALSE	TRUE	pies	TRUE	FALSE	FALSE	FALSE	FALSE	FALSE	FALSE	TRUE	4		FALSE		never	no	FALSE	FALSE	FALSE	FALSE	FALSE	FALSE	FALSE	FALSE	FALSE	FALSE	FALSE	FALSE
268	MMP_0268	21	natural	no	172	55	female	FALSE	diverse		3	once_a_week	TRUE	average	no	yes	TRUE	weekly	FALSE	FALSE	TRUE	FALSE									TRUE	4	8	TRUE	antykoncepcja (Vixpo)	more_than_year	no	FALSE	FALSE	FALSE	FALSE	FALSE	FALSE	FALSE	FALSE	FALSE	FALSE	FALSE	FALSE
269	MMP_0269	18	caesarean	unknown	170	61	female	FALSE	diverse		3	once_a_week	TRUE	average	no	no	TRUE	weekly	TRUE	FALSE	FALSE	TRUE	pies	TRUE	FALSE	FALSE	FALSE	FALSE	FALSE	FALSE	FALSE	12	10	FALSE		half_year	prescribed	TRUE	FALSE	FALSE	FALSE	FALSE	FALSE	FALSE	FALSE	FALSE	FALSE	FALSE	FALSE
270	MMP_0270	37	natural	yes	156	58	female	FALSE	diverse		4	once_a_week	TRUE	average	no	used_to	TRUE	weekly	FALSE	FALSE	TRUE	TRUE	kot, królik	FALSE	TRUE	FALSE	TRUE	FALSE	FALSE	FALSE	TRUE	8	6	FALSE		half_year	no	FALSE	FALSE	FALSE	FALSE	FALSE	FALSE	FALSE	FALSE	FALSE	FALSE	FALSE	FALSE
271	MMP_0271	33	natural	no	170	75	female	FALSE	diverse		3	no	FALSE	average	seasonal	no	TRUE	monthly	FALSE	FALSE	TRUE	TRUE	gryzonie	FALSE	FALSE	FALSE	TRUE	FALSE	FALSE	FALSE	FALSE	10	6	TRUE	wit. D3	more_than_year	seasonal	TRUE	FALSE	FALSE	TRUE	TRUE	FALSE	FALSE	FALSE	FALSE	FALSE	FALSE	FALSE
272	MMP_0272	48	natural	no	182	75	male		diverse		4	once_a_week	TRUE	little	no	no	FALSE		FALSE	FALSE	FALSE	TRUE	ptak, rybki	FALSE	FALSE	TRUE	FALSE	FALSE	FALSE	TRUE	TRUE	5	8	FALSE		more_than_year	prescribed	FALSE	FALSE	FALSE	FALSE	FALSE	FALSE	FALSE	FALSE	FALSE	FALSE	FALSE	FALSE
273	MMP_0273	62	natural	no	178	72	male		diverse		3	no	TRUE	little	seasonal	used_to	TRUE	rarely	FALSE	TRUE	FALSE	TRUE	ptak	FALSE	FALSE	TRUE	FALSE	FALSE	FALSE	FALSE	FALSE	5	7.5	TRUE	Amlopin, ZYX, Fostex	recently	prescribed	TRUE	FALSE	FALSE	FALSE	TRUE	FALSE	FALSE	TRUE	FALSE	FALSE	FALSE	TRUE
274	MMP_0274	49	natural	no	171	101	male		diverse		5	once_a_week	TRUE	average	seasonal	no	TRUE	weekly	TRUE	FALSE	FALSE	TRUE	pies, kot	TRUE	TRUE	FALSE	FALSE	FALSE	FALSE	FALSE	TRUE	10	6	TRUE	Helides, Ramue	year	prescribed	FALSE	FALSE	FALSE	FALSE	TRUE	FALSE	FALSE	FALSE	FALSE	FALSE	FALSE	FALSE
275	MMP_0275	46	natural	no	170	81	female	FALSE	diverse		4	once_a_month	FALSE	average	prescribed	used_to	TRUE	weekly	FALSE	FALSE	TRUE	FALSE									TRUE	8	8	FALSE		more_than_year	no	FALSE	FALSE	FALSE	FALSE	FALSE	FALSE	FALSE	FALSE	FALSE	FALSE	FALSE	FALSE
276	MMP_0276	50	natural	unknown	157	73	female	FALSE	diverse		5	once_a_week	TRUE	average	prescribed	no	TRUE	weekly	TRUE	FALSE	FALSE	TRUE	pies, kot	TRUE	TRUE	FALSE	FALSE	FALSE	FALSE	FALSE	TRUE	10	6	FALSE		year	prescribed	FALSE	FALSE	FALSE	FALSE	FALSE	FALSE	FALSE	FALSE	FALSE	FALSE	FALSE	FALSE
277	MMP_0277	43	natural	no	181	88	male		diverse		4	once_a_month	FALSE	average	no	no	TRUE	rarely	FALSE	FALSE	TRUE	TRUE	pies, gryzonie	TRUE	FALSE	FALSE	TRUE	FALSE	FALSE	FALSE	TRUE	10	5.5	FALSE		half_year	prescribed	FALSE	FALSE	FALSE	FALSE	FALSE	FALSE	FALSE	FALSE	FALSE	FALSE	FALSE	FALSE
278	MMP_0278	50	caesarean	yes	177	100	male		diverse		4	once_a_month	TRUE	average	seasonal	used_to	TRUE	monthly	TRUE	FALSE	FALSE	TRUE	pies	TRUE	FALSE	FALSE	FALSE	FALSE	FALSE	FALSE	TRUE	7	5	TRUE	nolipel, nebilet, foradil, fostex, singulair	year	prescribed	TRUE	FALSE	FALSE	FALSE	TRUE	FALSE	FALSE	TRUE	FALSE	FALSE	FALSE	FALSE
279	MMP_0279	37	natural	unknown	164	53	female	FALSE	diverse		4	once_a_week	FALSE	little	yes	no	TRUE	monthly	FALSE	FALSE	TRUE	FALSE									TRUE	7	6	TRUE	neurovit	recently	seasonal	FALSE	TRUE	FALSE	FALSE	FALSE	FALSE	FALSE	FALSE	FALSE	FALSE	FALSE	FALSE
280	MMP_0280	18	natural	yes	168	60	female	FALSE	diverse		5	once_a_month	TRUE	little	seasonal	no	FALSE		FALSE	FALSE	FALSE	TRUE	pies	TRUE	FALSE	FALSE	FALSE	FALSE	FALSE	FALSE	FALSE	7	9	TRUE	nolpana, aerius	recently	prescribed	TRUE	FALSE	FALSE	FALSE	FALSE	FALSE	FALSE	FALSE	FALSE	FALSE	FALSE	FALSE
281	MMP_0281	45	natural	no	165	69	female	FALSE	other	cukrzycowa	5	once_a_month	FALSE	average	yes	yes	TRUE	weekly	FALSE	FALSE	TRUE	TRUE	kot	FALSE	TRUE	FALSE	FALSE	FALSE	FALSE	FALSE	TRUE	2		TRUE	euthyrox, insulina	more_than_year	prescribed	FALSE	TRUE	TRUE	FALSE	FALSE	FALSE	FALSE	FALSE	FALSE	FALSE	FALSE	FALSE
282	MMP_0282	39	natural	yes	160	51	female	FALSE	diverse		5	once_a_month	FALSE	average	no	no	TRUE	rarely	FALSE	FALSE	TRUE	TRUE	pies, gryzonie	TRUE	FALSE	FALSE	TRUE	FALSE	FALSE	FALSE	TRUE	10	6	FALSE		more_than_year	prescribed	FALSE	FALSE	FALSE	FALSE	FALSE	FALSE	FALSE	FALSE	FALSE	FALSE	FALSE	FALSE
283	MMP_0283	33	natural	no	168	45	female	FALSE	diverse		3	once_a_week	TRUE	much	prescribed	yes	TRUE	weekly	FALSE	TRUE	FALSE	TRUE	pies, kot	TRUE	TRUE	FALSE	FALSE	FALSE	FALSE	FALSE	FALSE	5	6	TRUE	antydepresanty	recently	prescribed	FALSE	FALSE	FALSE	FALSE	FALSE	FALSE	FALSE	FALSE	FALSE	TRUE	FALSE	FALSE
284	MMP_0284	64	natural	no	170	90	female	FALSE	diverse		6	no	TRUE	much	no	used_to	FALSE		FALSE	FALSE	FALSE	TRUE	pies	TRUE	FALSE	FALSE	FALSE	FALSE	FALSE	FALSE	TRUE	2	6	TRUE	bisocard, indapen, fernardin	more_than_year	no	FALSE	FALSE	FALSE	FALSE	TRUE	FALSE	FALSE	FALSE	FALSE	FALSE	FALSE	TRUE
285	MMP_0285	46	natural	no	170	85	female	FALSE	diverse		3	once_a_month	FALSE	much	no	used_to	TRUE	monthly	FALSE	FALSE	TRUE	TRUE	królik	FALSE	FALSE	FALSE	TRUE	FALSE	FALSE	FALSE	TRUE	10	5.5	FALSE		more_than_year	prescribed	FALSE	FALSE	FALSE	FALSE	FALSE	FALSE	FALSE	FALSE	FALSE	FALSE	FALSE	FALSE
286	MMP_0286	40	natural	no	186	89	male		diverse		6	once_a_week	TRUE	much	seasonal	yes	TRUE	daily	TRUE	FALSE	FALSE	TRUE	kot	FALSE	TRUE	FALSE	FALSE	FALSE	FALSE	FALSE	FALSE	3	9	TRUE	dexilan	half_year	no	FALSE	FALSE	FALSE	TRUE	TRUE	FALSE	FALSE	FALSE	FALSE	FALSE	FALSE	FALSE
287	MMP_0287	71	natural	no	161	79	female	FALSE	diverse		3	once_a_month	FALSE	little	yes	no	TRUE	monthly	FALSE	FALSE	FALSE	FALSE									TRUE	7		FALSE		year	seasonal	TRUE	TRUE	FALSE	FALSE	TRUE	FALSE	FALSE	FALSE	FALSE	FALSE	FALSE	FALSE
288	MMP_0288	37	natural	no	182	100	male		diverse		5	several_times_a_week	TRUE	average	prescribed	no	TRUE	weekly	FALSE	FALSE	TRUE	TRUE	królik	FALSE	FALSE	FALSE	TRUE	FALSE	FALSE	FALSE	TRUE	10	6	TRUE	polpril, nedal	recently	prescribed	FALSE	FALSE	FALSE	FALSE	TRUE	FALSE	FALSE	FALSE	FALSE	FALSE	FALSE	FALSE
289	MMP_0289	34	unknown	no	174	110	male		diverse		5	once_a_month	FALSE	little	seasonal	no	TRUE	rarely	FALSE	TRUE	FALSE	FALSE									FALSE	9	6	FALSE		recently	prescribed	FALSE	FALSE	FALSE	FALSE	FALSE	FALSE	FALSE	FALSE	FALSE	FALSE	FALSE	FALSE
290	MMP_0290	18	caesarean	no	153	64	female	FALSE	diverse		4	once_a_month	FALSE	average	yes	no	FALSE		FALSE	FALSE	FALSE	TRUE	królik	FALSE	FALSE	FALSE	TRUE	FALSE	FALSE	FALSE	TRUE	10	6.5	TRUE	euthyrox, cyklodynon	more_than_year	prescribed	FALSE	FALSE	FALSE	FALSE	FALSE	FALSE	FALSE	FALSE	FALSE	FALSE	FALSE	FALSE
291	MMP_0291	46	natural	no	192	129	male		diverse		4	several_times_a_week	FALSE	little	yes	yes	TRUE	rarely	FALSE	TRUE	FALSE	FALSE									TRUE	10	6.5	TRUE	prestarium	more_than_year	no	TRUE	FALSE	FALSE	FALSE	FALSE	FALSE	FALSE	FALSE	FALSE	FALSE	FALSE	FALSE
292	MMP_0292		natural	no	172	58	female	FALSE	diverse		3	several_times_a_week	FALSE	little	seasonal	used_to	TRUE	weekly	FALSE	FALSE	TRUE	FALSE									FALSE	10	5	FALSE		more_than_year	prescribed	FALSE	FALSE	FALSE	FALSE	FALSE	FALSE	FALSE	FALSE	FALSE	FALSE	FALSE	FALSE
293	MMP_0293	26	caesarean	no	173	71	female	FALSE	diverse		4	once_a_week	FALSE	much	no	used_to	TRUE	monthly	FALSE	FALSE	FALSE	TRUE	pies	TRUE	FALSE	FALSE	FALSE	FALSE	FALSE	FALSE	TRUE	8	7	TRUE	euthyrox	year	prescribed	FALSE	FALSE	FALSE	TRUE	FALSE	FALSE	FALSE	FALSE	FALSE	FALSE	FALSE	FALSE
294	MMP_0294	29	caesarean	no	175	85	male		diverse		3	once_a_month	FALSE	average	prescribed	used_to	TRUE	monthly	FALSE	TRUE	FALSE	TRUE	pies	TRUE	FALSE	FALSE	FALSE	FALSE	FALSE	FALSE	TRUE	3	7	FALSE		more_than_year	no	FALSE	FALSE	FALSE	FALSE	FALSE	FALSE	FALSE	FALSE	FALSE	FALSE	FALSE	FALSE
295	MMP_0295	55	natural	no	158	73	female	FALSE	diverse		5	once_a_week	TRUE	average	seasonal	yes	TRUE	weekly	TRUE	FALSE	FALSE	TRUE	pies, kot	TRUE	TRUE	FALSE	FALSE	FALSE	FALSE	FALSE	FALSE	8		TRUE	magnez + B6	more_than_year	no	FALSE	FALSE	FALSE	FALSE	FALSE	FALSE	FALSE	FALSE	FALSE	FALSE	FALSE	FALSE
296	MMP_0296	36	natural	unknown	171	70	male		diverse		3	once_a_week	TRUE	average	no	no	TRUE	weekly	TRUE	FALSE	FALSE	TRUE	pies, kot	TRUE	TRUE	FALSE	FALSE	FALSE	FALSE	FALSE	TRUE	6	6	FALSE		more_than_year	prescribed	TRUE	FALSE	FALSE	FALSE	FALSE	FALSE	FALSE	FALSE	FALSE	FALSE	FALSE	FALSE
297	MMP_0297	26	caesarean	yes	176	65	female	FALSE	diverse		4	no	FALSE	little	seasonal	no	TRUE	monthly	FALSE	FALSE	TRUE	FALSE									TRUE	10	7.5	FALSE		more_than_year	seasonal	FALSE	FALSE	FALSE	FALSE	FALSE	FALSE	FALSE	FALSE	FALSE	FALSE	FALSE	FALSE
298	MMP_0298	37	natural		178	81	male		diverse		4	several_times_a_week	FALSE	average	no	no	TRUE	daily	FALSE	FALSE	TRUE	FALSE									FALSE	14	6	FALSE		half_year	no	TRUE	FALSE	FALSE	FALSE	FALSE	FALSE	TRUE	FALSE	FALSE	FALSE	FALSE	FALSE
299	MMP_0299	28	natural	no	183	76	male		diverse		4	no	FALSE	much	no	no	TRUE	weekly	FALSE	FALSE	TRUE	TRUE	pies	TRUE	FALSE	FALSE	FALSE	FALSE	FALSE	FALSE	TRUE	6	7	FALSE		half_year	no	TRUE	FALSE	FALSE	FALSE	FALSE	FALSE	FALSE	FALSE	FALSE	FALSE	FALSE	FALSE
300	MMP_0300	70	natural	no	170	69	male		diverse		3	no	FALSE	little	seasonal	no	TRUE	weekly	TRUE	FALSE	FALSE	TRUE	pies	TRUE	FALSE	FALSE	FALSE	FALSE	FALSE	FALSE	TRUE	5	8	TRUE	Lokren20, Axtil 5mg	more_than_year	prescribed	FALSE	FALSE	FALSE	FALSE	TRUE	FALSE	FALSE	FALSE	FALSE	FALSE	FALSE	FALSE
301	MMP_0301	23	natural	yes	159	49	female	FALSE	diverse		3	several_times_a_week	FALSE	average	yes	no	TRUE	monthly	FALSE	FALSE	TRUE	TRUE	gryzonie	FALSE	FALSE	FALSE	TRUE	FALSE	FALSE	FALSE	FALSE	5	7	FALSE		half_year	seasonal	TRUE	FALSE	FALSE	FALSE	FALSE	FALSE	FALSE	FALSE	FALSE	FALSE	FALSE	FALSE
302	MMP_0302	44	natural	no	182	68	male		diverse		4	once_a_month	FALSE	little	no	no	TRUE	weekly	TRUE	FALSE	FALSE	TRUE	kot, rybki	FALSE	TRUE	FALSE	FALSE	FALSE	FALSE	TRUE	TRUE	10	7	FALSE		more_than_year	no	FALSE	FALSE	FALSE	FALSE	FALSE	FALSE	FALSE	FALSE	FALSE	FALSE	FALSE	FALSE
303	MMP_0303	47	natural	no	175	85	male		diverse		4	once_a_month	FALSE	much	seasonal	yes	TRUE	weekly	TRUE	TRUE	FALSE	TRUE	kot	FALSE	TRUE	FALSE	FALSE	FALSE	FALSE	FALSE	TRUE	10	5	FALSE		more_than_year	no	FALSE	FALSE	FALSE	FALSE	TRUE	FALSE	FALSE	FALSE	FALSE	FALSE	FALSE	FALSE
304	MMP_0304	43	natural	unknown	161	58	female	FALSE	vegetarian		4	once_a_month	FALSE	little	yes	no	FALSE		FALSE	FALSE	FALSE	TRUE	kot, jaszczurki	FALSE	TRUE	FALSE	FALSE	TRUE	FALSE	FALSE	TRUE	10	7	TRUE	apap, ibuprom	more_than_year	prescribed	FALSE	FALSE	FALSE	FALSE	FALSE	FALSE	FALSE	FALSE	FALSE	FALSE	FALSE	FALSE
305	MMP_0305	25	natural	no	159	72	female	FALSE	diverse		4	once_a_month	TRUE	little	no	no	TRUE	monthly	FALSE	FALSE	FALSE	TRUE	pies	TRUE	FALSE	FALSE	FALSE	FALSE	FALSE	FALSE	TRUE	10	6	FALSE		year	prescribed	FALSE	FALSE	FALSE	FALSE	FALSE	FALSE	FALSE	FALSE	FALSE	FALSE	FALSE	FALSE
306	MMP_0306	54	natural	no	182	122	male		diverse		3	once_a_week	TRUE	much	prescribed	no	TRUE	rarely	FALSE	TRUE	FALSE	TRUE	pies	TRUE	FALSE	FALSE	FALSE	FALSE	FALSE	FALSE	TRUE	8	6	TRUE	polsart, Toramide, Nebinad, Mikurit, Eplenocard, Kolipoz, Cordura, Tulip, Magne B6	more_than_year	prescribed	FALSE	FALSE	FALSE	FALSE	TRUE	FALSE	FALSE	FALSE	FALSE	FALSE	FALSE	TRUE
307	MMP_0307	47	natural	no	164	70	female	FALSE	diverse		5	once_a_week	TRUE	little	no	no	FALSE		FALSE	FALSE	FALSE	TRUE	ptak, rybki	FALSE	FALSE	TRUE	FALSE	FALSE	FALSE	TRUE	TRUE	10	8	TRUE	Karbis, Nebilet HCT, Ridilip	more_than_year	prescribed	FALSE	TRUE	FALSE	FALSE	TRUE	FALSE	FALSE	FALSE	FALSE	FALSE	FALSE	FALSE
308	MMP_0308	24	natural	no	163	49	female	FALSE	diverse		4	once_a_week	FALSE	average	prescribed	no	TRUE	monthly	FALSE	FALSE	TRUE	FALSE									TRUE	8	6	FALSE		more_than_year	prescribed	FALSE	FALSE	FALSE	FALSE	FALSE	FALSE	FALSE	FALSE	FALSE	FALSE	FALSE	FALSE
309	MMP_0309	62	natural	yes	158	53	female	FALSE	diverse			no	FALSE	little	yes	no	TRUE	rarely	FALSE	FALSE	TRUE	TRUE	ptak	FALSE	FALSE	TRUE	FALSE	FALSE	FALSE	FALSE	FALSE	2	8.5	FALSE		recently	prescribed	FALSE	FALSE	FALSE	FALSE	FALSE	FALSE	TRUE	FALSE	FALSE	FALSE	FALSE	FALSE
310	MMP_0310	20	caesarean	no	164	50	female	FALSE	diverse		4	once_a_week	TRUE	average	prescribed	yes	TRUE	monthly	TRUE	FALSE	FALSE	TRUE	pies	TRUE	FALSE	FALSE	FALSE	FALSE	FALSE	FALSE	FALSE	8	8	FALSE		more_than_year	prescribed	FALSE	FALSE	FALSE	FALSE	FALSE	FALSE	FALSE	FALSE	FALSE	FALSE	FALSE	FALSE
311	MMP_0311	34	natural	no	168	85	female	FALSE	diverse		4	once_a_week	FALSE	average	seasonal	no	TRUE	weekly	FALSE	FALSE	TRUE	FALSE									FALSE	12	5	FALSE		half_year	prescribed	FALSE	FALSE	FALSE	FALSE	FALSE	FALSE	FALSE	FALSE	FALSE	FALSE	FALSE	TRUE
312	MMP_0312	49	natural	no	163	126	female	FALSE	diverse		4	once_a_month	TRUE	average	seasonal	no	TRUE	monthly	FALSE	FALSE	TRUE	TRUE	pies	TRUE	FALSE	FALSE	FALSE	FALSE	FALSE	FALSE	TRUE	8	12	TRUE	setalaft, zolafren, triplixam, trojenta, milurit	more_than_year	prescribed	FALSE	FALSE	TRUE	FALSE	TRUE	FALSE	FALSE	FALSE	FALSE	FALSE	FALSE	FALSE
313	MMP_0313	25	natural	no	165	50	female	FALSE	diverse		3	once_a_week	FALSE	little	seasonal	no	TRUE	monthly	TRUE	FALSE	FALSE	TRUE	pies	TRUE	FALSE	FALSE	FALSE	FALSE	FALSE	FALSE	TRUE	5	7	TRUE	na przeziÄ™bienie	recently	seasonal	FALSE	FALSE	FALSE	FALSE	FALSE	FALSE	FALSE	FALSE	FALSE	FALSE	FALSE	FALSE
314	MMP_0314	18	natural	no	188	70	male		diverse		3	once_a_week	FALSE	average	no		FALSE		FALSE	FALSE	FALSE	TRUE	kot	FALSE	TRUE	FALSE	FALSE	FALSE	FALSE	FALSE	TRUE	9	6	FALSE		more_than_year	prescribed	FALSE	FALSE	FALSE	FALSE	FALSE	FALSE	FALSE	FALSE	FALSE	FALSE	FALSE	FALSE
315	MMP_0315	47	natural	unknown	175	72	female	FALSE	diverse		5	once_a_month	FALSE	average	seasonal	no	TRUE	rarely	FALSE	FALSE	TRUE	TRUE	kot	FALSE	TRUE	FALSE	FALSE	FALSE	FALSE	FALSE	TRUE	6	6.5	TRUE	luteina	more_than_year	prescribed	FALSE	FALSE	FALSE	FALSE	FALSE	FALSE	FALSE	FALSE	FALSE	FALSE	FALSE	FALSE
316	MMP_0316	18	natural	no	170	65	female	FALSE	vegetarian		4	once_a_week	FALSE	little	yes	no	TRUE	monthly	TRUE	FALSE	FALSE	TRUE	kot, jaszczurki, rybki, świerszcze	FALSE	TRUE	FALSE	FALSE	TRUE	TRUE	TRUE	TRUE	14	6.5	FALSE		more_than_year	no	FALSE	FALSE	FALSE	FALSE	FALSE	FALSE	FALSE	FALSE	FALSE	FALSE	FALSE	FALSE
317	MMP_0317	24	natural	no	185	93	male		diverse		4	once_a_week	TRUE	much	no	no	TRUE	weekly	TRUE	FALSE	FALSE	TRUE	pies	TRUE	FALSE	FALSE	FALSE	FALSE	FALSE	FALSE	FALSE	3	5	FALSE		year	prescribed	FALSE	FALSE	FALSE	FALSE	FALSE	FALSE	FALSE	FALSE	FALSE	FALSE	FALSE	FALSE
318	MMP_0318	48	caesarean	yes	160	58	female	FALSE	diverse		3	no	TRUE	little	no	no	TRUE	weekly	FALSE	FALSE	TRUE	FALSE									TRUE	9	8	TRUE	acenokumarol, rupafin	year	prescribed	TRUE	FALSE	FALSE	FALSE	FALSE	FALSE	FALSE	FALSE	FALSE	FALSE	FALSE	FALSE
319	MMP_0319	30	natural	no	164	50	female	FALSE	diverse		4	once_a_week	TRUE	much	seasonal	no	TRUE	rarely	TRUE	FALSE	FALSE	TRUE	pies	TRUE	FALSE	FALSE	FALSE	FALSE	FALSE	FALSE	TRUE	10	8	TRUE	euthyrox, mesopral, debretin	half_year	prescribed	TRUE	FALSE	FALSE	FALSE	FALSE	FALSE	FALSE	FALSE	FALSE	FALSE	FALSE	FALSE
320	MMP_0320	22	natural	yes	187	77	male		diverse		2	once_a_month	TRUE	little	yes	no	FALSE		FALSE	FALSE	FALSE	TRUE	pies	TRUE	FALSE	FALSE	FALSE	FALSE	FALSE	FALSE	TRUE	10	8	TRUE	oropram	more_than_year	prescribed	FALSE	FALSE	FALSE	FALSE	FALSE	FALSE	FALSE	FALSE	FALSE	FALSE	FALSE	FALSE
321	MMP_0321	45	natural	no	181	84	male		diverse		3	several_times_a_week	FALSE	average	yes		TRUE	weekly	FALSE	FALSE	TRUE	TRUE	pies	TRUE	FALSE	FALSE	FALSE	FALSE	FALSE	FALSE	TRUE	8	6	FALSE		more_than_year	seasonal	FALSE	FALSE	FALSE	FALSE	FALSE	FALSE	FALSE	FALSE	FALSE	FALSE	FALSE	FALSE
322	MMP_0322	32	natural	yes	185	103	male		diverse		4	once_a_month	TRUE	average	no	used_to	TRUE	rarely	FALSE	TRUE	FALSE	TRUE	pies	TRUE	FALSE	FALSE	FALSE	FALSE	FALSE	FALSE	FALSE	6	6.5	FALSE		more_than_year	seasonal	FALSE	FALSE	FALSE	FALSE	FALSE	FALSE	FALSE	FALSE	FALSE	FALSE	FALSE	FALSE
323	MMP_0323	59	natural	no	155	70	female	FALSE	diverse		4	once_a_month	FALSE	average	no	no	FALSE		FALSE	FALSE	FALSE	FALSE									TRUE	6	7	TRUE	wit. D3	more_than_year	no	TRUE	TRUE	FALSE	FALSE	FALSE	FALSE	FALSE	FALSE	FALSE	FALSE	FALSE	FALSE
324	MMP_0324	30	natural	no	172	68	male		diverse		4	once_a_week	TRUE	little	no	used_to	TRUE	weekly	TRUE	FALSE	FALSE	FALSE									TRUE	12	7.5	FALSE		never	no	FALSE	FALSE	FALSE	FALSE	FALSE	FALSE	FALSE	FALSE	FALSE	FALSE	FALSE	FALSE
325	MMP_0325	30	natural	yes	170	53	female	FALSE	diverse		4	once_a_week	FALSE	little	no	no	TRUE	weekly	TRUE	FALSE	FALSE	FALSE									TRUE	8	7	FALSE		year	no	FALSE	FALSE	FALSE	FALSE	FALSE	FALSE	FALSE	FALSE	FALSE	FALSE	FALSE	FALSE
326	MMP_0326	63	natural	yes	170	87	female	FALSE	diverse		4	several_times_a_week	TRUE	average	no	no	TRUE	monthly	TRUE	FALSE	FALSE	TRUE	kot	FALSE	TRUE	FALSE	FALSE	FALSE	FALSE	FALSE	FALSE	12	8	TRUE	duo-resp, alveo, atrovent, noliprel, norvasc, sortis, iritico, lamitrin, asmenol	year	no	FALSE	FALSE	FALSE	FALSE	TRUE	FALSE	FALSE	TRUE	FALSE	FALSE	FALSE	FALSE
327	MMP_0327	37	natural	no	167	56	female	FALSE	diverse		5	once_a_week	FALSE	little	prescribed	no	TRUE	rarely	FALSE	FALSE	TRUE	TRUE	pies	TRUE	FALSE	FALSE	FALSE	FALSE	FALSE	FALSE	FALSE	6	6	FALSE		more_than_year	prescribed	FALSE	FALSE	FALSE	FALSE	FALSE	FALSE	FALSE	FALSE	FALSE	FALSE	FALSE	FALSE
328	MMP_0328	43	natural	no	170	66	male		diverse		2	once_a_month	FALSE	much	seasonal	no	TRUE	rarely	FALSE	TRUE	FALSE	TRUE	pies, rybki	TRUE	FALSE	FALSE	FALSE	FALSE	FALSE	TRUE	FALSE	14	4	FALSE		more_than_year	seasonal	TRUE	FALSE	FALSE	FALSE	FALSE	FALSE	FALSE	FALSE	FALSE	FALSE	FALSE	FALSE
329	MMP_0329	29	caesarean	no	164	61	female	FALSE	diverse		4	once_a_week	FALSE	average	yes	yes	TRUE	monthly	TRUE	FALSE	FALSE	FALSE									TRUE	5	8	TRUE	euthyrox	half_year	no	FALSE	FALSE	FALSE	FALSE	FALSE	FALSE	FALSE	FALSE	FALSE	FALSE	FALSE	FALSE
330	MMP_0330	32	natural	no	168	78	female	TRUE	diverse		5	once_a_week	TRUE	average	prescribed	no	TRUE	rarely	FALSE	FALSE	FALSE	FALSE									TRUE	5	7	TRUE	sorbifer, durules	half_year	prescribed	TRUE	FALSE	FALSE	FALSE	FALSE	FALSE	FALSE	FALSE	FALSE	FALSE	FALSE	FALSE
389	MMP_0331	31	natural	no	160	66	female	FALSE	diverse		4	once_a_week	FALSE	much	prescribed	used_to	TRUE	rarely	TRUE	FALSE	FALSE	TRUE	pies	TRUE	FALSE	FALSE	FALSE	FALSE	FALSE	FALSE	TRUE	10	8	FALSE		more_than_year	prescribed	FALSE	FALSE	FALSE	FALSE	FALSE	FALSE	FALSE	FALSE	FALSE	FALSE	FALSE	FALSE
390	MMP_0332	30	caesarean	yes	169	83	male		diverse		4	once_a_week	FALSE	little	no	used_to	TRUE	monthly	FALSE	TRUE	FALSE	TRUE	pies	TRUE	FALSE	FALSE	FALSE	FALSE	FALSE	FALSE	TRUE	2	7	FALSE		more_than_year	no	FALSE	FALSE	FALSE	FALSE	FALSE	FALSE	FALSE	FALSE	FALSE	FALSE	FALSE	FALSE
340	MMP_0333	25	natural	no	181	82	male		diverse		3	several_times_a_week	FALSE	much	yes	no	TRUE	monthly	FALSE	TRUE	FALSE	FALSE									TRUE	10	7.5	FALSE		more_than_year	prescribed	TRUE	FALSE	FALSE	FALSE	FALSE	FALSE	FALSE	FALSE	FALSE	FALSE	FALSE	FALSE
339	MMP_0334	26	natural	no	164	80	female	FALSE	diverse		4	several_times_a_week	FALSE	little	no	no	TRUE	monthly	FALSE	TRUE	FALSE	FALSE									TRUE	10	7	TRUE	krople Monoprost	more_than_year	no	FALSE	FALSE	FALSE	FALSE	FALSE	FALSE	FALSE	FALSE	FALSE	FALSE	FALSE	FALSE
338	MMP_0335	27	natural	no	160	52	female	FALSE	diverse		2	several_times_a_week	TRUE	much	no	no	TRUE	monthly	TRUE	FALSE	FALSE	FALSE									TRUE	9	7	FALSE		more_than_year	no	FALSE	FALSE	FALSE	FALSE	FALSE	FALSE	FALSE	FALSE	FALSE	FALSE	FALSE	FALSE
337	MMP_0336	27	natural	no	180	68	male		other	semi-wegetariańska	4	once_a_week	FALSE	average	seasonal	no	TRUE	rarely	FALSE	FALSE	TRUE	FALSE									TRUE	9	6.5	FALSE		more_than_year	no	FALSE	FALSE	FALSE	FALSE	FALSE	FALSE	FALSE	FALSE	FALSE	FALSE	FALSE	FALSE
336	MMP_0337	26	caesarean	no	175	80	male		diverse		4	once_a_month	FALSE	average	no	no	TRUE	monthly	FALSE	TRUE	FALSE	FALSE									TRUE	11	5	FALSE		half_year	no	TRUE	FALSE	FALSE	FALSE	FALSE	FALSE	FALSE	FALSE	FALSE	FALSE	FALSE	FALSE
335	MMP_0338	27	natural	no	160	78	female	FALSE	diverse		4	once_a_month	FALSE	average	yes	no	FALSE		FALSE	FALSE	FALSE	FALSE									TRUE	12	7.5	TRUE	Glucophage, Pramolan, Coaxil, wit. D3	year	no	FALSE	FALSE	FALSE	FALSE	FALSE	FALSE	FALSE	FALSE	FALSE	FALSE	FALSE	FALSE
334	MMP_0339	30	natural	no	160	56	female	FALSE	vegan		3	once_a_week	FALSE	much	yes	used_to	TRUE	weekly	FALSE	FALSE	TRUE	FALSE									TRUE		8	TRUE	Euthyrox 40, Nuvaring	more_than_year	no	FALSE	TRUE	FALSE	FALSE	FALSE	FALSE	FALSE	FALSE	FALSE	FALSE	FALSE	FALSE
333	MMP_0340	27	natural	no	180	76	male		diverse		4	several_times_a_week	FALSE	little	seasonal	no	TRUE	monthly	FALSE	FALSE	TRUE	FALSE									TRUE	10	7	TRUE	Emanera 20 mg, Doloxib 90 mg	recently	seasonal	FALSE	TRUE	FALSE	FALSE	FALSE	FALSE	FALSE	FALSE	FALSE	FALSE	FALSE	FALSE
332	MMP_0341	29	natural	no	191	97	male		diverse		4	once_a_week	FALSE	average	seasonal	yes	TRUE	monthly	TRUE	FALSE	FALSE	FALSE									TRUE	8	8	TRUE	nysan - ĹĽel i spray do prostowania przegrody nosowej, flexistav xtra - na problemy z kolanami	recently	prescribed	FALSE	FALSE	FALSE	FALSE	FALSE	FALSE	FALSE	FALSE	FALSE	FALSE	FALSE	FALSE
331	MMP_0342	43	natural	no	185	73	male		diverse		3	once_a_week	TRUE	average	no	no	FALSE		FALSE	FALSE	FALSE	FALSE									TRUE	5	6	FALSE		more_than_year	no	FALSE	FALSE	FALSE	FALSE	FALSE	FALSE	FALSE	FALSE	FALSE	FALSE	FALSE	FALSE
345	MMP_0343	39	unknown	unknown	173	64	male		diverse		3	once_a_month	TRUE	average	no	no	TRUE	weekly	TRUE	FALSE	TRUE	TRUE	królik	FALSE	FALSE	FALSE	TRUE	FALSE	FALSE	FALSE	TRUE	8	8	FALSE			no	FALSE	FALSE	FALSE	FALSE	FALSE	FALSE	FALSE	FALSE	FALSE	FALSE	FALSE	FALSE
344	MMP_0344	36	natural	no	185	95	male		diverse		4	no	FALSE	little	yes	no	TRUE	monthly	FALSE	FALSE	TRUE	FALSE									TRUE	7	6.5	FALSE		year	seasonal	FALSE	FALSE	FALSE	FALSE	FALSE	FALSE	FALSE	FALSE	FALSE	FALSE	FALSE	FALSE
343	MMP_0345	35	natural	no	195	93	male		diverse		3	once_a_month	FALSE	little	seasonal	used_to	TRUE	weekly	FALSE	FALSE	TRUE	FALSE									TRUE	7	7	FALSE		more_than_year	no	FALSE	FALSE	FALSE	FALSE	FALSE	FALSE	FALSE	FALSE	FALSE	FALSE	FALSE	FALSE
342	MMP_0346	33	natural	no	170	60	female	FALSE	diverse		2	once_a_month	TRUE	average	seasonal	yes	TRUE	weekly	TRUE	FALSE	TRUE	FALSE									TRUE	3	7	FALSE		half_year	seasonal	FALSE	FALSE	FALSE	FALSE	FALSE	FALSE	FALSE	FALSE	FALSE	FALSE	FALSE	FALSE
341	MMP_0347	22	unknown	no	190	82	male		other	mięsna	4	several_times_a_week	TRUE	little	no	no	TRUE	weekly	TRUE	FALSE	FALSE	FALSE									FALSE	11	7	TRUE	tran	more_than_year	no	FALSE	FALSE	FALSE	FALSE	FALSE	FALSE	FALSE	FALSE	FALSE	FALSE	FALSE	FALSE
348	MMP_0348	79	natural	no	163	75	male		diverse		4	several_times_a_week	FALSE	much	seasonal	used_to	FALSE		FALSE	FALSE	FALSE	FALSE									TRUE	2	8	TRUE	hyplafin, uprox, tolzurin, multiprosti	more_than_year	prescribed	FALSE	FALSE	FALSE	FALSE	FALSE	FALSE	FALSE	FALSE	FALSE	FALSE	FALSE	FALSE
347	MMP_0349	75	natural	no	158	70	female	FALSE	diverse		4	several_times_a_week	FALSE	little	seasonal	no	FALSE		FALSE	FALSE	FALSE	FALSE									TRUE	6	8	TRUE	eltroxin, polfenon, concor cor, symflormin	more_than_year	prescribed	FALSE	FALSE	TRUE	TRUE	FALSE	FALSE	FALSE	FALSE	FALSE	FALSE	FALSE	FALSE
349	MMP_0350	34	natural	yes	165	54	female	FALSE	diverse		4	once_a_month	FALSE	little	no	no	TRUE	rarely	FALSE	FALSE	TRUE	TRUE	pies	TRUE	FALSE	FALSE	FALSE	FALSE	FALSE	FALSE	TRUE	8	7	TRUE	protopic maĹ›Ä‡	more_than_year	no	FALSE	TRUE	FALSE	FALSE	FALSE	FALSE	FALSE	FALSE	FALSE	FALSE	FALSE	FALSE
350	MMP_0351		caesarean	yes			male		diverse		5	once_a_month	FALSE	little	yes	no	FALSE		FALSE	FALSE	FALSE	TRUE	pies	TRUE	FALSE	FALSE	FALSE	FALSE	FALSE	FALSE	TRUE	1		TRUE	rispelept	half_year	no	FALSE	TRUE	FALSE	FALSE	FALSE	FALSE	FALSE	FALSE	FALSE	FALSE	FALSE	FALSE
351	MMP_0352	36	natural	no	181	80	male		diverse		4	once_a_week	FALSE	little	yes	yes	TRUE	daily	TRUE	FALSE	FALSE	TRUE	pies	TRUE	FALSE	FALSE	FALSE	FALSE	FALSE	FALSE	TRUE	10	7	FALSE		half_year	no	FALSE	FALSE	FALSE	FALSE	FALSE	FALSE	FALSE	FALSE	FALSE	FALSE	FALSE	FALSE
352	MMP_0353	33	natural	no	163	68	female	TRUE	diverse		5	once_a_month	FALSE	average	prescribed	no	FALSE		FALSE	FALSE	FALSE	FALSE									TRUE		9	TRUE	letrox 100/125, neoparin 0,6, plaquenil	more_than_year	prescribed	FALSE	TRUE	FALSE	FALSE	FALSE	FALSE	FALSE	FALSE	FALSE	FALSE	FALSE	FALSE
353	MMP_0354	33	natural	no	165	63	female	FALSE	vegetarian		4	no	FALSE	much	seasonal	used_to	TRUE	monthly	FALSE	FALSE	TRUE	TRUE	pies	TRUE	FALSE	FALSE	FALSE	FALSE	FALSE	FALSE	TRUE	8	6	FALSE		half_year	seasonal	FALSE	FALSE	FALSE	FALSE	FALSE	FALSE	FALSE	FALSE	FALSE	FALSE	FALSE	FALSE
354	MMP_0355	33	natural	no	165	68	male		diverse		3	several_times_a_week	TRUE	average	yes	no	TRUE	weekly	TRUE	FALSE	FALSE	FALSE									TRUE	10	6	TRUE	pentasa (mesalazyna)	half_year	prescribed	FALSE	FALSE	FALSE	FALSE	FALSE	FALSE	FALSE	FALSE	FALSE	TRUE	FALSE	FALSE
355	MMP_0356	32	natural	no	195	104	male		diverse		5	once_a_month	FALSE	average	yes	no	TRUE	monthly	FALSE	TRUE	FALSE	FALSE									TRUE	10	7	TRUE	telmizek	more_than_year	no	FALSE	FALSE	FALSE	FALSE	TRUE	FALSE	FALSE	FALSE	FALSE	FALSE	FALSE	FALSE
356	MMP_0357	29	natural	no	163	65	female	FALSE	diverse		5	once_a_week	FALSE	much	yes	used_to	TRUE	weekly	TRUE	FALSE	FALSE	FALSE									TRUE	10	7	TRUE	euthyrox	more_than_year	prescribed	TRUE	FALSE	FALSE	FALSE	FALSE	FALSE	FALSE	FALSE	FALSE	FALSE	FALSE	FALSE
367	MMP_0358	66	natural	no	164	73	female	FALSE	diverse		5	once_a_month	FALSE	average	no	used_to	TRUE	monthly	FALSE	TRUE	FALSE	FALSE									TRUE	6	8	TRUE	aclexa 200 mg, poltram combo 37,5 mg + 325 mg	year	no	FALSE	TRUE	FALSE	FALSE	FALSE	FALSE	FALSE	FALSE	FALSE	FALSE	FALSE	FALSE
366	MMP_0359	35	natural	no	174	62	female	FALSE	vegetarian		4	no	FALSE	average	no	used_to	TRUE	monthly	TRUE	FALSE	FALSE	FALSE									TRUE	7	6	FALSE		year	no	FALSE	FALSE	FALSE	FALSE	FALSE	FALSE	FALSE	FALSE	FALSE	FALSE	FALSE	FALSE
365	MMP_0360	32	natural	no	183	80	male		vegan		4	once_a_week	FALSE	average	yes	no	TRUE	monthly	TRUE	FALSE	FALSE	FALSE									TRUE	8	7	FALSE		more_than_year	no	FALSE	FALSE	FALSE	FALSE	FALSE	FALSE	FALSE	FALSE	FALSE	FALSE	FALSE	FALSE
364	MMP_0361	28	natural	no	175	80	female	FALSE	other	fleksitariańska	4	once_a_week	FALSE	average	seasonal	no	TRUE	weekly	FALSE	FALSE	TRUE	FALSE									TRUE	10	8	FALSE		more_than_year	prescribed	FALSE	FALSE	FALSE	FALSE	FALSE	FALSE	FALSE	FALSE	FALSE	FALSE	FALSE	FALSE
363	MMP_0362	28	natural	no	184	90	male		diverse		3	once_a_week	FALSE	average	seasonal		FALSE		FALSE	FALSE	FALSE	FALSE									FALSE	8	6	FALSE		more_than_year	no	FALSE	FALSE	FALSE	FALSE	FALSE	FALSE	FALSE	FALSE	FALSE	FALSE	FALSE	FALSE
362	MMP_0363	29	natural	no	167	70	female	TRUE	diverse		4	once_a_month	FALSE	little	yes	no	FALSE		FALSE	FALSE	FALSE	FALSE									TRUE	7	9	FALSE		more_than_year	prescribed	FALSE	FALSE	FALSE	FALSE	FALSE	FALSE	FALSE	FALSE	FALSE	FALSE	FALSE	FALSE
360	MMP_0364	24	natural	no	183	75	male		diverse		3	several_times_a_week	TRUE	average	no	no	TRUE	weekly	TRUE	FALSE	FALSE	FALSE									TRUE	10	7	FALSE		more_than_year	no	FALSE	FALSE	FALSE	FALSE	FALSE	FALSE	FALSE	FALSE	FALSE	FALSE	FALSE	FALSE
376	MMP_0368	27	natural	no	169	50	female	FALSE	vegan		4	once_a_month	FALSE	little	no	no	FALSE		FALSE	FALSE	FALSE	FALSE									TRUE	1	5	FALSE		more_than_year	no	FALSE	FALSE	FALSE	FALSE	FALSE	FALSE	FALSE	FALSE	FALSE	FALSE	FALSE	TRUE
375	MMP_0369	28	natural	no	175	78	male		diverse		4	once_a_week	FALSE	average	prescribed	no	TRUE	weekly	TRUE	FALSE	FALSE	TRUE	kot	FALSE	TRUE	FALSE	FALSE	FALSE	FALSE	FALSE	TRUE	10	8	FALSE		half_year	prescribed	FALSE	FALSE	FALSE	FALSE	FALSE	FALSE	FALSE	FALSE	FALSE	FALSE	FALSE	FALSE
374	MMP_0370	29	natural	no	158	52	female	FALSE	diverse		4	once_a_month	FALSE	average	yes	no	TRUE	daily	FALSE	FALSE	TRUE	FALSE									TRUE	10	9	FALSE		recently	seasonal	FALSE	FALSE	FALSE	FALSE	FALSE	FALSE	FALSE	FALSE	FALSE	FALSE	FALSE	FALSE
373	MMP_0371	25	natural	no	175	55	male		diverse		4	several_times_a_week	FALSE	average	seasonal	no	TRUE	monthly	TRUE	FALSE	TRUE	TRUE	pies	TRUE	FALSE	FALSE	FALSE	FALSE	FALSE	FALSE	TRUE	10	8	TRUE	cital x1, pramolan x2	more_than_year	no	FALSE	FALSE	FALSE	FALSE	FALSE	FALSE	FALSE	FALSE	FALSE	FALSE	FALSE	FALSE
372	MMP_0372	27	natural	no	183	78	male		diverse		4	once_a_week	FALSE	much	seasonal	used_to	TRUE	daily	TRUE	FALSE	FALSE	FALSE									TRUE	12	8	FALSE		recently	seasonal	FALSE	FALSE	FALSE	TRUE	FALSE	FALSE	FALSE	FALSE	FALSE	FALSE	FALSE	FALSE
371	MMP_0373	65	natural	unknown	160	60	female	FALSE	diverse		5	once_a_month	FALSE	little	yes	yes	FALSE		FALSE	FALSE	FALSE	FALSE									TRUE	4	6	TRUE	Roswera, Euthyrox, Insulin lispro sanofi, humulin	half_year	prescribed	FALSE	FALSE	TRUE	FALSE	FALSE	FALSE	FALSE	FALSE	FALSE	FALSE	FALSE	FALSE
370	MMP_0374	27	natural	no	165	63	female	FALSE	diverse		4	once_a_week	FALSE	little	yes	no	FALSE		FALSE	FALSE	FALSE	FALSE									TRUE	4	8	FALSE		half_year	no	FALSE	FALSE	FALSE	FALSE	FALSE	FALSE	FALSE	FALSE	FALSE	FALSE	FALSE	FALSE
369	MMP_0375	26	natural	no	170	80	male		diverse		3	once_a_week	FALSE	little	no	used_to	TRUE	monthly	TRUE	FALSE	FALSE	FALSE									TRUE	9	7	FALSE		year	no	FALSE	FALSE	FALSE	FALSE	FALSE	FALSE	FALSE	FALSE	FALSE	FALSE	FALSE	FALSE
368	MMP_0376	33	natural	no	185	83	male		diverse		4	no	TRUE	average	seasonal	no	TRUE	weekly	FALSE	TRUE	FALSE	FALSE									TRUE	5	8	FALSE		more_than_year	no	TRUE	FALSE	FALSE	FALSE	FALSE	FALSE	FALSE	FALSE	FALSE	FALSE	FALSE	FALSE
377	MMP_0377	34	natural	unknown	174	79	male		vegetarian		3	once_a_month	FALSE	average	seasonal	no	TRUE	daily	TRUE	FALSE	TRUE	TRUE	kot	FALSE	TRUE	FALSE	FALSE	FALSE	FALSE	FALSE	TRUE	4	6	FALSE		more_than_year	seasonal	FALSE	FALSE	FALSE	FALSE	FALSE	FALSE	FALSE	FALSE	FALSE	FALSE	FALSE	FALSE
378	MMP_0378	38	natural	no	174	65	female	FALSE	vegetarian		5	once_a_month	TRUE	average	seasonal	no	TRUE	daily	FALSE	FALSE	TRUE	TRUE	kot	FALSE	TRUE	FALSE	FALSE	FALSE	FALSE	FALSE	TRUE	12	7	TRUE	tabletki antykoncepcyjne	year	prescribed	FALSE	FALSE	FALSE	FALSE	FALSE	FALSE	FALSE	FALSE	FALSE	FALSE	FALSE	FALSE
379	MMP_0379	35	natural	no	183	92	male		diverse		5	no	FALSE	much	no	no	TRUE	weekly	TRUE	FALSE	FALSE	TRUE	pies	TRUE	FALSE	FALSE	FALSE	FALSE	FALSE	FALSE	TRUE	6	6	FALSE		more_than_year	no	FALSE	FALSE	FALSE	FALSE	FALSE	FALSE	FALSE	FALSE	FALSE	FALSE	FALSE	FALSE
380	MMP_0380	23	natural	no	183	80	male		diverse		5	once_a_month	FALSE	little	seasonal	no	TRUE	weekly	TRUE	FALSE	FALSE	TRUE	kot	FALSE	TRUE	FALSE	FALSE	FALSE	FALSE	FALSE	TRUE	12	6	FALSE		year	prescribed	FALSE	FALSE	FALSE	FALSE	FALSE	FALSE	FALSE	FALSE	FALSE	FALSE	FALSE	FALSE
381	MMP_0381	31	natural	no	173	58	female	FALSE	diverse		5	no	FALSE	little	no	no	TRUE	weekly	FALSE	FALSE	TRUE	TRUE	pies	TRUE	FALSE	FALSE	FALSE	FALSE	FALSE	FALSE	TRUE	7	8	FALSE		half_year	no	FALSE	FALSE	FALSE	FALSE	FALSE	FALSE	FALSE	FALSE	FALSE	FALSE	FALSE	FALSE
382	MMP_0382	24	caesarean	no	160	60	female	FALSE	diverse		4	once_a_week	FALSE	average	no	no	TRUE	monthly	TRUE	FALSE	FALSE	TRUE	pies	TRUE	FALSE	FALSE	FALSE	FALSE	FALSE	FALSE	FALSE	12	6	FALSE		year	no	FALSE	FALSE	FALSE	FALSE	FALSE	FALSE	FALSE	FALSE	FALSE	FALSE	FALSE	FALSE
383	MMP_0383	32	natural	yes	169	66	female	FALSE	diverse		5	no	FALSE	little	no	no	TRUE	weekly	FALSE	FALSE	TRUE	FALSE									TRUE	7	6	FALSE		year	no	FALSE	FALSE	FALSE	FALSE	FALSE	FALSE	FALSE	FALSE	FALSE	FALSE	FALSE	FALSE
384	MMP_0384	32	natural	no	183	93	male		diverse		3	no	TRUE	little	no	yes	TRUE	weekly	TRUE	FALSE	TRUE	FALSE									TRUE	6	6	FALSE		recently	no	FALSE	FALSE	FALSE	FALSE	FALSE	FALSE	FALSE	FALSE	FALSE	FALSE	FALSE	FALSE
385	MMP_0385	33	natural	yes	158	51	female	FALSE	diverse		5	once_a_month	TRUE	little	no	no	TRUE	weekly	TRUE	FALSE	FALSE	TRUE	pies	TRUE	FALSE	FALSE	FALSE	FALSE	FALSE	FALSE	TRUE	10	7	FALSE		year	no	TRUE	FALSE	FALSE	FALSE	FALSE	FALSE	FALSE	FALSE	FALSE	FALSE	FALSE	FALSE
386	MMP_0386	37	natural	no	162	55	female	FALSE	diverse		3	once_a_month	FALSE	average	yes	used_to	TRUE	weekly	FALSE	FALSE	TRUE	TRUE	pies	TRUE	FALSE	FALSE	FALSE	FALSE	FALSE	FALSE	TRUE	10	7	TRUE	prosymbiosis, oleje + probiotyki	year	prescribed	TRUE	TRUE	FALSE	FALSE	FALSE	FALSE	FALSE	FALSE	FALSE	TRUE	FALSE	FALSE
387	MMP_0387	23	natural	no	162	57	female	FALSE	diverse		4	once_a_month	FALSE	average	seasonal	no	TRUE	rarely	FALSE	FALSE	TRUE	FALSE									FALSE	7	6	TRUE	synoli 35, nezyr, euthyrox, rupahin	more_than_year	no	TRUE	FALSE	FALSE	FALSE	FALSE	FALSE	FALSE	FALSE	FALSE	FALSE	FALSE	FALSE
388	MMP_0388	28	natural	no	171	64	female	FALSE	diverse		4	once_a_week	FALSE	average	seasonal	used_to	TRUE	weekly	TRUE	FALSE	FALSE	FALSE									TRUE	5	7	FALSE		more_than_year	no	FALSE	FALSE	FALSE	FALSE	FALSE	FALSE	FALSE	FALSE	FALSE	FALSE	FALSE	FALSE
391	MMP_0389	27	natural	yes	161		female	FALSE	vegetarian		5	once_a_month	FALSE	average	prescribed	used_to	TRUE	daily	TRUE	FALSE	FALSE	TRUE	kot	FALSE	TRUE	FALSE	FALSE	FALSE	FALSE	FALSE	TRUE	12		FALSE		year	yes	TRUE	TRUE	FALSE	FALSE	FALSE	FALSE	FALSE	FALSE	FALSE	FALSE	FALSE	FALSE
392	MMP_0390	27	natural	no	183	74	male		diverse		4	once_a_month	FALSE	average	seasonal	no	TRUE	rarely	TRUE	FALSE	FALSE	FALSE									TRUE	7	7	TRUE	asmenol	more_than_year	no	TRUE	FALSE	FALSE	FALSE	FALSE	FALSE	FALSE	FALSE	FALSE	FALSE	FALSE	FALSE
393	MMP_0391	48	natural	no	170	75	female	FALSE	diverse		3	no	FALSE	average	prescribed	no	TRUE	rarely	FALSE	FALSE	TRUE	FALSE									FALSE	6	6	FALSE		more_than_year	no	TRUE	FALSE	FALSE	FALSE	FALSE	FALSE	FALSE	FALSE	FALSE	FALSE	FALSE	FALSE
394	MMP_0392	37	caesarean	no	186	76	male		vegetarian		4	no	FALSE	little	seasonal	used_to	TRUE	weekly	TRUE	FALSE	TRUE	FALSE									TRUE	8	7	FALSE		more_than_year	seasonal	FALSE	FALSE	FALSE	FALSE	FALSE	FALSE	FALSE	FALSE	FALSE	FALSE	FALSE	FALSE
395	MMP_0393	21	caesarean	no	177	61	male		diverse		3	no	FALSE	little	seasonal	no	FALSE		FALSE	FALSE	FALSE	FALSE									FALSE	8	8	FALSE		more_than_year	no	FALSE	FALSE	FALSE	FALSE	FALSE	FALSE	FALSE	FALSE	FALSE	FALSE	FALSE	FALSE
396	MMP_0394	29	natural	no	180	70	male		diverse		3	once_a_week	TRUE	average	seasonal	yes	TRUE	weekly	TRUE	FALSE	FALSE	TRUE	pies	TRUE	FALSE	FALSE	FALSE	FALSE	FALSE	FALSE	TRUE	12	7	FALSE		more_than_year	no	FALSE	FALSE	FALSE	FALSE	FALSE	FALSE	FALSE	FALSE	FALSE	FALSE	FALSE	FALSE
397	MMP_0395	68	natural	no	185	90	male		diverse		4	no	TRUE	much	prescribed	no	TRUE	monthly	TRUE	FALSE	TRUE	FALSE									TRUE	3	8	TRUE	tolmisartan, amlopin, neurovit, cavintion	year	prescribed	FALSE	FALSE	FALSE	FALSE	TRUE	FALSE	FALSE	FALSE	FALSE	FALSE	FALSE	FALSE
398	MMP_0396	58	natural	no	168	79	female	FALSE	diverse		3	no	FALSE	average	prescribed	used_to	TRUE	weekly	FALSE	FALSE	TRUE	FALSE									TRUE	6	8	TRUE	euthyrox 50 mg, 75 mg, enterol, inesta, nospa	year	prescribed	TRUE	FALSE	FALSE	TRUE	FALSE	FALSE	FALSE	TRUE	FALSE	FALSE	FALSE	FALSE
399	MMP_0397	32	natural	no	175	80	male		diverse		3	once_a_week	FALSE	average	seasonal		TRUE	weekly	TRUE	FALSE	FALSE	FALSE									TRUE	12	7	FALSE		more_than_year	prescribed	TRUE	FALSE	FALSE	FALSE	FALSE	FALSE	FALSE	FALSE	FALSE	FALSE	FALSE	TRUE
400	MMP_0398	30	natural	no	166	63	female	FALSE	diverse		3	once_a_week	FALSE	average	seasonal	no	TRUE	weekly	FALSE	FALSE	TRUE	FALSE									TRUE	12	7	FALSE		more_than_year	no	FALSE	FALSE	FALSE	FALSE	FALSE	FALSE	FALSE	FALSE	FALSE	FALSE	FALSE	FALSE
401	MMP_0399	27	natural	no	175	56	female	FALSE	other	fleksitariańska	4	once_a_month	FALSE	average	no	no	TRUE	monthly	TRUE	FALSE	TRUE	FALSE									TRUE	9	7	TRUE	euthyrox 75	more_than_year	prescribed	FALSE	TRUE	FALSE	FALSE	FALSE	FALSE	FALSE	FALSE	FALSE	FALSE	FALSE	FALSE
402	MMP_0400	29	natural	no	182	82	male		diverse		4	several_times_a_week	FALSE	much	seasonal	used_to	TRUE	daily	FALSE	TRUE	FALSE	FALSE									TRUE	10	8	FALSE		more_than_year	no	FALSE	FALSE	FALSE	FALSE	FALSE	FALSE	FALSE	FALSE	FALSE	FALSE	FALSE	FALSE
525	MMP_0401	27	natural	no	57	170	female	TRUE	diverse		4	once_a_week	FALSE	average	prescribed	no	FALSE		FALSE	FALSE	FALSE	FALSE									TRUE	6		TRUE	Letrox, Feroplex	more_than_year	seasonal	FALSE	FALSE	FALSE	FALSE	FALSE	FALSE	FALSE	FALSE	FALSE	FALSE	FALSE	FALSE
526	MMP_0402	25	natural	no	68	182	male		diverse		3	once_a_week	FALSE	much	no	yes	TRUE	monthly	FALSE	TRUE	FALSE	FALSE									TRUE	6		TRUE	brak odp./nie dotyczy			FALSE	FALSE	FALSE	FALSE	FALSE	FALSE	FALSE	FALSE	FALSE	FALSE	FALSE	FALSE
527	MMP_0403	24	natural	no	72	184	female	FALSE	diverse		5	no	FALSE	average	seasonal	no	FALSE		FALSE	FALSE	FALSE	FALSE									TRUE	4	8	FALSE		never	no	FALSE	FALSE	FALSE	FALSE	FALSE	FALSE	FALSE	FALSE	FALSE	FALSE	FALSE	FALSE
528	MMP_0404	46	natural	no	95	187	male		diverse		5	once_a_month	FALSE	little	yes	used_to	TRUE	daily	TRUE	FALSE	TRUE	FALSE									TRUE	6	8	TRUE	Polsard40		seasonal	FALSE	FALSE	FALSE	FALSE	TRUE	FALSE	FALSE	FALSE	FALSE	FALSE	FALSE	FALSE
529	MMP_0405	37	natural	yes	57	157	female	FALSE	diverse		5	once_a_month	FALSE	average	seasonal	no	TRUE	weekly	FALSE	FALSE	TRUE	FALSE									TRUE	8		TRUE	Euthyrox	never	no	FALSE	TRUE	FALSE	FALSE	FALSE	FALSE	FALSE	FALSE	FALSE	FALSE	FALSE	FALSE
530	MMP_0406	40	natural	no	58	162	female	FALSE	diverse		4	once_a_week	FALSE	average	no	no	FALSE		FALSE	FALSE	FALSE	TRUE	kot	FALSE	TRUE	FALSE	FALSE	FALSE	FALSE	FALSE	TRUE	4	8	FALSE		more_than_year	no	FALSE	FALSE	FALSE	FALSE	FALSE	FALSE	FALSE	FALSE	FALSE	FALSE	FALSE	FALSE
531	MMP_0407	35	natural	no	54	166	female	FALSE	diverse		4	once_a_month	TRUE	average	seasonal	no	TRUE	weekly	FALSE	FALSE	TRUE	FALSE									TRUE	5	7	TRUE	Letrox		seasonal	FALSE	FALSE	FALSE	FALSE	FALSE	FALSE	FALSE	FALSE	FALSE	FALSE	FALSE	FALSE
532	MMP_0408	48	natural		70	182	male		diverse		3	once_a_week	FALSE	average	no	no	TRUE	monthly	TRUE	TRUE	FALSE	FALSE									TRUE	7	8	FALSE		more_than_year	no	FALSE	FALSE	FALSE	FALSE	FALSE	FALSE	FALSE	FALSE	FALSE	FALSE	FALSE	FALSE
533	MMP_0409	43	natural	no	74	181	male		diverse		3	once_a_week	FALSE	average	yes	no	FALSE		FALSE	FALSE	FALSE	TRUE	pies	TRUE	FALSE	FALSE	FALSE	FALSE	FALSE	FALSE	TRUE	7		FALSE		more_than_year	seasonal	FALSE	TRUE	FALSE	FALSE	FALSE	FALSE	TRUE	FALSE	FALSE	FALSE	TRUE	FALSE
534	MMP_0410	33	natural	no	80	180	male		diverse		5	once_a_month	FALSE	average	no	no	TRUE	weekly	FALSE	FALSE	TRUE	FALSE									TRUE	6	8	FALSE		more_than_year	no	FALSE	FALSE	FALSE	FALSE	FALSE	FALSE	FALSE	FALSE	FALSE	FALSE	FALSE	FALSE
535	MMP_0411	31	natural	yes	46	168	female	FALSE	diverse		4	once_a_month	TRUE	much	yes	no	TRUE	monthly	FALSE	FALSE	TRUE	FALSE									FALSE		8	TRUE	Letrox, wit. B compositum, Debutir, Debretin	more_than_year	seasonal	FALSE	TRUE	FALSE	FALSE	FALSE	FALSE	FALSE	FALSE	FALSE	FALSE	TRUE	FALSE
536	MMP_0412	22	natural	no	60	165	female	FALSE	diverse		4	several_times_a_week	FALSE	average	seasonal	no	TRUE	weekly	TRUE	FALSE	FALSE	TRUE	kot	FALSE	TRUE	FALSE	FALSE	FALSE	FALSE	FALSE	TRUE	8	8	TRUE	Euthyrox	more_than_year	no	FALSE	TRUE	FALSE	FALSE	FALSE	FALSE	FALSE	FALSE	FALSE	FALSE	FALSE	FALSE
537	MMP_0413	24	natural	no	92	190	male		diverse		3	no	FALSE	average	yes	no	TRUE	weekly	FALSE	FALSE	TRUE	FALSE									TRUE	7		FALSE		more_than_year	no	FALSE	FALSE	FALSE	FALSE	FALSE	FALSE	FALSE	FALSE	FALSE	FALSE	FALSE	FALSE
538	MMP_0414	33	natural	no	71	160	female	FALSE	diverse		5	once_a_month	FALSE	average	seasonal	no	FALSE		FALSE	FALSE	FALSE	FALSE									TRUE	10		TRUE	Comboterol			TRUE	FALSE	FALSE	FALSE	FALSE	FALSE	FALSE	FALSE	FALSE	FALSE	FALSE	FALSE
539	MMP_0415	33	natural	no	80	182	male		diverse		2	once_a_week	TRUE	average	no	yes	TRUE	weekly	TRUE	FALSE	FALSE	FALSE									FALSE	5	7	FALSE		more_than_year		FALSE	FALSE	FALSE	FALSE	FALSE	FALSE	FALSE	FALSE	FALSE	FALSE	FALSE	FALSE
540	MMP_0416	31	natural	unknown	72	172	male		diverse		3	several_times_a_week	FALSE	much	no	no	TRUE	daily	TRUE	FALSE	FALSE	TRUE	kot	FALSE	TRUE	FALSE	FALSE	FALSE	FALSE	FALSE	TRUE	12	8	TRUE	brak odp./nie dotyczy	more_than_year	no	FALSE	FALSE	FALSE	FALSE	FALSE	FALSE	FALSE	FALSE	FALSE	FALSE	FALSE	FALSE
541	MMP_0417	27	natural	no	78	178	male		diverse		4	several_times_a_week	FALSE	average	seasonal	no	TRUE	weekly	TRUE	FALSE	FALSE	TRUE	pies	TRUE	FALSE	FALSE	FALSE	FALSE	FALSE	FALSE	TRUE	10	8	FALSE		more_than_year	no	FALSE	FALSE	FALSE	FALSE	FALSE	FALSE	FALSE	FALSE	FALSE	FALSE	FALSE	FALSE
542	MMP_0418	39	natural	no	74	180	male		diverse		3	no	FALSE	average	yes	used_to	TRUE	weekly	FALSE	FALSE	TRUE	FALSE									FALSE	8	7	FALSE		more_than_year	no	FALSE	FALSE	FALSE	FALSE	FALSE	FALSE	FALSE	FALSE	FALSE	FALSE	FALSE	FALSE
543	MMP_0419	27	natural	no	85	177	female	FALSE	vegetarian		4	once_a_week	TRUE	average	seasonal	no	TRUE	weekly	FALSE	TRUE	FALSE	TRUE	pies	TRUE	FALSE	FALSE	FALSE	FALSE	FALSE	FALSE	TRUE	5		FALSE		more_than_year	no	FALSE	FALSE	FALSE	FALSE	FALSE	FALSE	FALSE	FALSE	FALSE	FALSE	FALSE	FALSE
544	MMP_0420	29	natural	no	93	179	male		other	semiwegetariańska	3	once_a_month	TRUE	average	no	used_to	TRUE	daily	FALSE	TRUE	FALSE	TRUE	pies	TRUE	FALSE	FALSE	FALSE	FALSE	FALSE	FALSE	TRUE	10		FALSE		never	no	TRUE	FALSE	FALSE	FALSE	FALSE	FALSE	FALSE	FALSE	FALSE	FALSE	FALSE	FALSE
546	MMP_0422	38	natural	no	81	176	female	FALSE	diverse		2	several_times_a_week	TRUE	much	no	no	TRUE	monthly	TRUE	FALSE	FALSE	FALSE									TRUE	10	7	FALSE		more_than_year	no	FALSE	FALSE	FALSE	FALSE	FALSE	FALSE	FALSE	FALSE	FALSE	FALSE	FALSE	FALSE
547	MMP_0423	48	natural	yes	60	164	female	FALSE	diverse		4	once_a_month	FALSE	average	no	no	TRUE	rarely	FALSE	FALSE	TRUE	TRUE	pies	TRUE	FALSE	FALSE	FALSE	FALSE	FALSE	FALSE	TRUE	6		TRUE	Controloc	more_than_year		TRUE	FALSE	FALSE	FALSE	FALSE	FALSE	FALSE	FALSE	FALSE	FALSE	FALSE	FALSE
548	MMP_0424	42	natural	no	51	164	female	FALSE	diverse		3	several_times_a_week	FALSE	average	yes	no	TRUE	weekly	FALSE	TRUE	FALSE	TRUE	gryzonie	FALSE	FALSE	FALSE	TRUE	FALSE	FALSE	FALSE	TRUE	8	6	TRUE	Euthyrox, Tributron, Tribux Forte, Magne B6	more_than_year		FALSE	TRUE	FALSE	FALSE	FALSE	FALSE	FALSE	FALSE	FALSE	FALSE	FALSE	FALSE
549	MMP_0425	45	natural	no	86	176	male		diverse		3	several_times_a_week	FALSE	little	no	used_to	TRUE	weekly	TRUE	FALSE	FALSE	TRUE	pies	TRUE	FALSE	FALSE	FALSE	FALSE	FALSE	FALSE	FALSE	3	6	FALSE		more_than_year	no	FALSE	FALSE	FALSE	FALSE	TRUE	FALSE	FALSE	FALSE	FALSE	FALSE	FALSE	FALSE
550	MMP_0426	18	caesarean	no	50	167	female	FALSE	diverse		5	once_a_month	FALSE	little	prescribed	no	FALSE		FALSE	FALSE	FALSE	TRUE	pies	TRUE	FALSE	FALSE	FALSE	FALSE	FALSE	FALSE	TRUE	8	7	TRUE	Euthyrox	more_than_year		FALSE	TRUE	FALSE	FALSE	FALSE	FALSE	FALSE	FALSE	FALSE	FALSE	FALSE	FALSE
551	MMP_0427	48	natural	unknown	85	182	male		diverse		4	once_a_month	FALSE	average	prescribed	used_to	TRUE	weekly	TRUE	FALSE	FALSE	TRUE	pies	TRUE	FALSE	FALSE	FALSE	FALSE	FALSE	FALSE	FALSE	10	6	FALSE		more_than_year		FALSE	FALSE	FALSE	FALSE	FALSE	FALSE	FALSE	FALSE	FALSE	FALSE	FALSE	FALSE
552	MMP_0428	37	natural	yes	67	170	female	FALSE	diverse		4	once_a_week	TRUE	average	prescribed	no	TRUE	weekly	TRUE	FALSE	FALSE	TRUE	pies, kot	TRUE	TRUE	FALSE	FALSE	FALSE	FALSE	FALSE	FALSE	8	6	FALSE				FALSE	FALSE	FALSE	FALSE	FALSE	FALSE	FALSE	FALSE	FALSE	FALSE	FALSE	FALSE
553	MMP_0429	41	natural	unknown	85	188	male		diverse		3	once_a_week	FALSE	little	seasonal	yes	TRUE	weekly	FALSE	TRUE	FALSE	FALSE									TRUE	8	6	TRUE	Xallerto	more_than_year	no	TRUE	FALSE	FALSE	FALSE	FALSE	FALSE	FALSE	FALSE	FALSE	FALSE	FALSE	FALSE
554	MMP_0430	43	natural	no	55	166	female	FALSE	diverse		2	once_a_week	FALSE	average	yes	no	TRUE	weekly	FALSE	FALSE	TRUE	TRUE	pies	TRUE	FALSE	FALSE	FALSE	FALSE	FALSE	FALSE	FALSE	10		FALSE			seasonal	FALSE	FALSE	FALSE	FALSE	FALSE	FALSE	FALSE	FALSE	FALSE	TRUE	FALSE	FALSE
555	MMP_0431	23	natural	no	82	190	male		diverse		5		FALSE	average	no	no	TRUE	monthly	FALSE	FALSE	FALSE	TRUE	rybki	FALSE	FALSE	FALSE	FALSE	FALSE	FALSE	TRUE	TRUE	7		FALSE		never		FALSE	FALSE	FALSE	FALSE	FALSE	FALSE	FALSE	FALSE	FALSE	FALSE	FALSE	FALSE
556	MMP_0432	52	natural	no	55	165	female	FALSE	diverse		4	once_a_month	FALSE	average		no	TRUE	rarely	TRUE	FALSE	FALSE	TRUE	gryzonie	FALSE	FALSE	FALSE	TRUE	FALSE	FALSE	FALSE	TRUE	8	6	TRUE	Atoris	more_than_year		TRUE	FALSE	FALSE	FALSE	FALSE	FALSE	FALSE	FALSE	FALSE	FALSE	FALSE	FALSE
557	MMP_0433	23	natural	no	49	168	female	FALSE	diverse		5	once_a_month	FALSE	average	seasonal	no	TRUE	rarely	FALSE	FALSE	TRUE	TRUE	gryzonie	FALSE	FALSE	FALSE	TRUE	FALSE	FALSE	FALSE	TRUE	8		FALSE		more_than_year		TRUE	FALSE	FALSE	FALSE	FALSE	FALSE	FALSE	FALSE	FALSE	FALSE	FALSE	FALSE
558	MMP_0434	44	natural	no	60	164	female	FALSE	diverse		3	once_a_month	FALSE	average	seasonal	no	TRUE	weekly	FALSE	FALSE	TRUE	FALSE									TRUE	10	7	TRUE	witaminy	more_than_year	seasonal	FALSE	FALSE	FALSE	FALSE	FALSE	FALSE	FALSE	FALSE	FALSE	FALSE	FALSE	FALSE
559	MMP_0435	70	unknown	unknown	50	153	female	FALSE	diverse		3	no	FALSE	average	prescribed		TRUE	rarely	FALSE	FALSE	TRUE	FALSE									TRUE	2	8	TRUE	Letrox	more_than_year		FALSE	TRUE	FALSE	FALSE	FALSE	FALSE	FALSE	FALSE	FALSE	FALSE	FALSE	FALSE
560	MMP_0436	70	natural	unknown	84	171	male		diverse		3	once_a_month	FALSE		no		TRUE	rarely	FALSE	TRUE	FALSE	FALSE									FALSE	2	6	TRUE	Apo-Amlo, Co-Valsacor, Valsacor, Metformax, Atoris	more_than_year	no	FALSE	FALSE	TRUE	FALSE	FALSE	FALSE	FALSE	FALSE	FALSE	FALSE	FALSE	FALSE
561	MMP_0437	18	natural	no	43	150	male		diverse		3	once_a_week	FALSE	average	seasonal	no	FALSE		FALSE	FALSE	FALSE	TRUE	pies	TRUE	FALSE	FALSE	FALSE	FALSE	FALSE	FALSE	TRUE	8	8	TRUE	witaminy	more_than_year	seasonal	TRUE	FALSE	FALSE	FALSE	FALSE	FALSE	FALSE	FALSE	FALSE	FALSE	FALSE	FALSE
562	MMP_0438	18	caesarean		63	171	male		diverse		3	once_a_month	FALSE	average	seasonal	no	FALSE		FALSE	FALSE	FALSE	TRUE	pies	TRUE	FALSE	FALSE	FALSE	FALSE	FALSE	FALSE	TRUE	10	8	TRUE	witaminy	more_than_year	seasonal	TRUE	FALSE	FALSE	FALSE	FALSE	FALSE	FALSE	FALSE	FALSE	FALSE	FALSE	FALSE
563	MMP_0439	48	natural	no	83	170	male		diverse		3	once_a_week	FALSE	little	yes	no	TRUE	weekly	FALSE	TRUE	FALSE	TRUE	pies	TRUE	FALSE	FALSE	FALSE	FALSE	FALSE	FALSE	TRUE	8		FALSE		more_than_year	no	FALSE	FALSE	FALSE	FALSE	FALSE	FALSE	FALSE	FALSE	FALSE	FALSE	FALSE	FALSE
564	MMP_0440	37	natural	no	82	187	male		diverse		3	once_a_week	FALSE	average	seasonal	no	TRUE	monthly	TRUE	TRUE	TRUE	TRUE	pies	TRUE	FALSE	FALSE	FALSE	FALSE	FALSE	FALSE	FALSE	5		TRUE	Elicea Qtab	more_than_year	seasonal	FALSE	FALSE	FALSE	FALSE	FALSE	FALSE	FALSE	FALSE	FALSE	FALSE	FALSE	FALSE
565	MMP_0441	35	natural	no	81	168	female	FALSE	diverse		5	once_a_week	FALSE	average	no	no	TRUE	monthly	TRUE	FALSE	FALSE	TRUE	pies	TRUE	FALSE	FALSE	FALSE	FALSE	FALSE	FALSE	TRUE	6	8	TRUE	Symbicort-Turbuhaler	more_than_year	no	TRUE	FALSE	FALSE	FALSE	FALSE	FALSE	FALSE	FALSE	FALSE	FALSE	FALSE	FALSE
566	MMP_0442	43	natural	no	91	196	male		diverse			once_a_month	FALSE	little	yes	no	TRUE	rarely	FALSE	FALSE	FALSE	FALSE									TRUE	8	6	FALSE		more_than_year	no	FALSE	FALSE	FALSE	FALSE	FALSE	FALSE	FALSE	FALSE	FALSE	FALSE	FALSE	FALSE
567	MMP_0443	42	natural	no	48	162	female	FALSE	diverse		4	once_a_month	FALSE	average	seasonal	no	TRUE	monthly	FALSE	FALSE	TRUE	TRUE	pies, kot	TRUE	TRUE	FALSE	FALSE	FALSE	FALSE	FALSE	FALSE		5	FALSE				FALSE	FALSE	FALSE	FALSE	FALSE	FALSE	FALSE	FALSE	FALSE	FALSE	FALSE	FALSE
568	MMP_0444	37	natural	no	87	186	male		diverse			no	FALSE	average	seasonal		FALSE		FALSE	FALSE	FALSE	FALSE									TRUE	2	7	FALSE		more_than_year		FALSE	FALSE	FALSE	FALSE	FALSE	FALSE	FALSE	FALSE	FALSE	FALSE	FALSE	FALSE
569	MMP_0445	45	natural	yes	80	166	female	FALSE	diverse		4	once_a_month	FALSE	average	prescribed	no	TRUE	weekly	FALSE	FALSE	TRUE	FALSE									TRUE	9		FALSE		recently		TRUE	FALSE	FALSE	FALSE	FALSE	FALSE	FALSE	FALSE	FALSE	FALSE	FALSE	FALSE
570	MMP_0446	27	natural	no	59	170	female	FALSE	diverse		5	no	FALSE	average	seasonal	no	TRUE	monthly	FALSE	FALSE	TRUE	FALSE									TRUE	3		FALSE		more_than_year		FALSE	FALSE	FALSE	FALSE	FALSE	FALSE	FALSE	FALSE	FALSE	FALSE	FALSE	FALSE
571	MMP_0447	36	natural	no	48	163	female	FALSE	other	bezglutenowa, bezmleczna	4	no	TRUE	average	prescribed	no	FALSE		FALSE	FALSE	FALSE	FALSE									FALSE		7	TRUE	Clatra,Wit. B complex, ĹĽelazo, Erdomed, Sanprobi IBS, Biomarine, wit. D3, magnez		yes	TRUE	FALSE	FALSE	FALSE	FALSE	FALSE	FALSE	FALSE	FALSE	FALSE	FALSE	FALSE
572	MMP_0448	42	natural	yes	64	170	female	FALSE	diverse		4	once_a_month	FALSE	average	no	no	TRUE	monthly	FALSE	FALSE	TRUE	TRUE									FALSE	8		FALSE		more_than_year		TRUE	FALSE	FALSE	FALSE	FALSE	FALSE	FALSE	FALSE	FALSE	FALSE	FALSE	FALSE
573	MMP_0449	28	natural	yes	55	167	female	FALSE	diverse		5	once_a_month	FALSE	average	prescribed	no	TRUE	monthly	TRUE	FALSE	FALSE	FALSE									TRUE	6	7	FALSE		more_than_year		FALSE	FALSE	FALSE	FALSE	FALSE	FALSE	FALSE	FALSE	FALSE	FALSE	FALSE	FALSE
574	MMP_0450	27	caesarean	yes	68	177	female	FALSE	diverse		4	once_a_month	FALSE	little	no	no	TRUE	rarely	FALSE	TRUE	FALSE	FALSE									TRUE	8		FALSE		recently		FALSE	FALSE	FALSE	FALSE	FALSE	FALSE	FALSE	FALSE	FALSE	FALSE	FALSE	FALSE
476	MMP_0451	41	natural	no	90	178	male		diverse		4	once_a_week	FALSE	little	yes	no	TRUE	monthly	TRUE	TRUE	FALSE	FALSE									TRUE	10	7	FALSE			yes	TRUE	FALSE	FALSE	FALSE	FALSE	FALSE	FALSE	FALSE	FALSE	FALSE	FALSE	FALSE
477	MMP_0452	47	natural	no	111	173	male		diverse		4	once_a_month	TRUE	average	no	yes	TRUE	rarely	TRUE	TRUE	TRUE	FALSE									FALSE	8	6	TRUE	Co-Valsacor, Ebivol	more_than_year	no	FALSE	FALSE	FALSE	FALSE	TRUE	FALSE	FALSE	FALSE	FALSE	FALSE	FALSE	FALSE
478	MMP_0453	37	natural	no	87	186	male		diverse		3	once_a_week	TRUE	average	no	no	TRUE	weekly	TRUE	FALSE	TRUE	FALSE									TRUE	11	5	FALSE		more_than_year	no	FALSE	FALSE	FALSE	FALSE	FALSE	FALSE	FALSE	FALSE	FALSE	FALSE	FALSE	FALSE
479	MMP_0454	36	natural	yes	77	170	male		diverse		5	once_a_week	FALSE	average	seasonal	no	TRUE	weekly	FALSE	FALSE	TRUE	FALSE									TRUE	10	7	FALSE			seasonal	TRUE	FALSE	FALSE	FALSE	FALSE	FALSE	FALSE	FALSE	FALSE	FALSE	FALSE	FALSE
480	MMP_0455	42	natural	no	84	172	male		diverse		4	once_a_week	FALSE	average	no	used_to	FALSE		FALSE	FALSE	FALSE	TRUE	pies	TRUE	FALSE	FALSE	FALSE	FALSE	FALSE	FALSE	TRUE	3	9	FALSE			no	FALSE	FALSE	FALSE	FALSE	FALSE	FALSE	FALSE	FALSE	FALSE	FALSE	FALSE	FALSE
481	MMP_0456	29	natural	no		164	female	FALSE	diverse		4	once_a_month	TRUE	average	seasonal	no	TRUE	weekly	FALSE	FALSE	TRUE	FALSE									TRUE	3	8	TRUE	Novothyral	recently	seasonal	FALSE	TRUE	FALSE	FALSE	FALSE	FALSE	FALSE	FALSE	FALSE	FALSE	FALSE	FALSE
482	MMP_0457	36	natural	unknown	65	165	female	FALSE	diverse		4	once_a_week	FALSE	average	seasonal	used_to	TRUE	rarely	TRUE	FALSE	TRUE	TRUE	pies	TRUE	FALSE	FALSE	FALSE	FALSE	FALSE	FALSE	FALSE	5	6	FALSE			no	FALSE	FALSE	FALSE	FALSE	FALSE	FALSE	FALSE	FALSE	FALSE	FALSE	FALSE	FALSE
484	MMP_0459	39	caesarean	unknown	77	171	male		diverse		4	once_a_week	FALSE	average	no	no	TRUE	rarely	FALSE	FALSE	FALSE	TRUE	pies	TRUE	FALSE	FALSE	FALSE	FALSE	FALSE	FALSE	FALSE	6	7	TRUE	Emanera, Deprolin, Tritico	more_than_year	no	FALSE	FALSE	FALSE	FALSE	FALSE	FALSE	FALSE	FALSE	FALSE	FALSE	FALSE	FALSE
485	MMP_0460	72	natural	unknown	88	168	male		diverse		4	once_a_month	FALSE	average	no	used_to	FALSE		FALSE	FALSE	FALSE	TRUE	pies	TRUE	FALSE	FALSE	FALSE	FALSE	FALSE	FALSE	TRUE	3	9	TRUE	Beto, Siofor, Lisiprol, Atoris	more_than_year	no	FALSE	FALSE	TRUE	TRUE	TRUE	FALSE	FALSE	FALSE	FALSE	FALSE	FALSE	FALSE
486	MMP_0461	48	natural	no	63	164	female	FALSE	diverse		5	once_a_month	FALSE	little	seasonal	no	TRUE	monthly	FALSE	FALSE	TRUE	FALSE									TRUE	9	7	TRUE	magnez	more_than_year	no	FALSE	FALSE	FALSE	FALSE	FALSE	FALSE	FALSE	FALSE	FALSE	FALSE	FALSE	FALSE
487	MMP_0462	41	natural	no	75	185	male		diverse		5	once_a_week	FALSE	average	seasonal	no	TRUE	weekly	TRUE	FALSE	FALSE	FALSE									FALSE	6	6	FALSE				TRUE	FALSE	FALSE	FALSE	FALSE	FALSE	FALSE	FALSE	FALSE	FALSE	FALSE	FALSE
488	MMP_0463	58	natural	no	66	158	female	FALSE	diverse		5	once_a_month	FALSE	average	no	used_to	FALSE		FALSE	FALSE	FALSE	TRUE									TRUE	5		TRUE	letrox	more_than_year	no	FALSE	FALSE	FALSE	FALSE	TRUE	FALSE	FALSE	FALSE	FALSE	FALSE	FALSE	TRUE
489	MMP_0464	36	natural	no	63	173	female	FALSE	diverse		4	several_times_a_week	TRUE	average	no	no	TRUE	monthly	FALSE	FALSE	TRUE	FALSE									TRUE	9	6	FALSE		more_than_year	no	FALSE	FALSE	FALSE	FALSE	FALSE	FALSE	FALSE	FALSE	FALSE	FALSE	FALSE	FALSE
490	MMP_0465	34	natural	no	98	186	male		diverse		5	once_a_week	FALSE	little	prescribed	no	FALSE		FALSE	FALSE	FALSE	FALSE									TRUE	7	6	FALSE		more_than_year		FALSE	FALSE	FALSE	FALSE	FALSE	FALSE	FALSE	FALSE	FALSE	FALSE	FALSE	FALSE
491	MMP_0466	41	natural	no	50	160	female	FALSE	diverse		4	once_a_month	FALSE	average	no	yes	TRUE	monthly	TRUE	FALSE	TRUE	TRUE	kot	FALSE	TRUE	FALSE	FALSE	FALSE	FALSE	FALSE	TRUE	8	7	FALSE		more_than_year	no	FALSE	FALSE	FALSE	FALSE	FALSE	FALSE	FALSE	FALSE	FALSE	FALSE	FALSE	FALSE
492	MMP_0467	45	natural	yes	76	176	male		diverse		4	once_a_week	FALSE	average	seasonal	no	TRUE	monthly	FALSE	FALSE	FALSE	TRUE	pies	TRUE	FALSE	FALSE	FALSE	FALSE	FALSE	FALSE	TRUE			TRUE	clatra - sporadycznie	more_than_year		TRUE	FALSE	FALSE	FALSE	FALSE	FALSE	FALSE	FALSE	FALSE	FALSE	FALSE	FALSE
493	MMP_0468	22	natural	yes	48	160	female	FALSE	diverse		4	no	FALSE	little	yes	no	TRUE	rarely	TRUE	FALSE	FALSE	TRUE	pies	TRUE	FALSE	FALSE	FALSE	FALSE	FALSE	FALSE	TRUE	7		TRUE	Augmentin	recently	seasonal	FALSE	FALSE	FALSE	FALSE	FALSE	FALSE	FALSE	FALSE	FALSE	FALSE	FALSE	FALSE
494	MMP_0469	41	natural	yes	46	160	female	FALSE	diverse		6	once_a_month	FALSE	average	seasonal	no	TRUE	rarely	FALSE	FALSE	TRUE	FALSE									FALSE	5	6	FALSE				TRUE	FALSE	FALSE	FALSE	FALSE	FALSE	FALSE	FALSE	FALSE	FALSE	FALSE	FALSE
495	MMP_0470	28	natural	no	62	175	male		diverse		3	once_a_month	FALSE	little	seasonal	no	FALSE		FALSE	FALSE	FALSE	TRUE	pies, kot	TRUE	TRUE	FALSE	FALSE	FALSE	FALSE	FALSE	TRUE	7	8	FALSE		more_than_year	no	TRUE	FALSE	FALSE	FALSE	FALSE	FALSE	FALSE	FALSE	FALSE	FALSE	FALSE	FALSE
496	MMP_0471	32	natural	no	56	160	female	FALSE	diverse		3	several_times_a_week	FALSE	much	no	no	FALSE		FALSE	FALSE	FALSE	TRUE	pies	TRUE	FALSE	FALSE	FALSE	FALSE	FALSE	FALSE	FALSE	5	8	FALSE		more_than_year	no	FALSE	FALSE	FALSE	FALSE	FALSE	FALSE	FALSE	FALSE	FALSE	FALSE	FALSE	FALSE
497	MMP_0472	42	natural	no		165	female	FALSE	diverse		4	once_a_month	TRUE	average	no	yes	TRUE	rarely	TRUE	FALSE	FALSE	FALSE									TRUE	10	8	FALSE		recently	no	FALSE	FALSE	FALSE	FALSE	FALSE	FALSE	FALSE	FALSE	FALSE	FALSE	FALSE	FALSE
498	MMP_0473	70	natural	no	54	160	female	FALSE	diverse		4	no	TRUE	average	prescribed	used_to	FALSE		FALSE	FALSE	FALSE	FALSE									FALSE	5	7	TRUE	Coaxil	more_than_year	no	FALSE	FALSE	FALSE	FALSE	FALSE	FALSE	FALSE	FALSE	FALSE	FALSE	FALSE	FALSE
499	MMP_0474	37	natural	no	45	165	female	FALSE	diverse		5	once_a_week	FALSE	little	prescribed	no	FALSE		FALSE	FALSE	FALSE	FALSE									TRUE	2	6	TRUE	mama DHA	more_than_year		FALSE	FALSE	FALSE	FALSE	FALSE	FALSE	FALSE	FALSE	FALSE	FALSE	FALSE	FALSE
500	MMP_0475	31	natural	no	61	159	female	FALSE	diverse		4	no	TRUE	little	yes	no	TRUE	rarely	FALSE	FALSE	TRUE	FALSE									TRUE	8		TRUE	Symvital Mama/Symvital Mama DHA	more_than_year	no	FALSE	FALSE	FALSE	FALSE	FALSE	FALSE	FALSE	FALSE	FALSE	FALSE	FALSE	FALSE
501	MMP_0476	38	natural	no	90	182	male		diverse		5	once_a_month	FALSE	average	seasonal	no	TRUE	weekly	FALSE	FALSE	TRUE	FALSE									TRUE	5	9	TRUE	emanera 40	more_than_year	no	FALSE	FALSE	FALSE	FALSE	FALSE	FALSE	FALSE	FALSE	FALSE	FALSE	FALSE	FALSE
502	MMP_0477	44	natural	no	54	164	female	FALSE	diverse		3	no	FALSE	average	seasonal	no	TRUE		FALSE	FALSE	FALSE	TRUE	pies	TRUE	FALSE	FALSE	FALSE	FALSE	FALSE	FALSE	TRUE	10	7	FALSE		more_than_year		FALSE	FALSE	FALSE	FALSE	FALSE	FALSE	FALSE	FALSE	FALSE	FALSE	FALSE	FALSE
503	MMP_0478	38	natural	no	68	175	female	FALSE	diverse		4	once_a_week	FALSE	little	yes	no	TRUE	monthly	TRUE	FALSE	FALSE	FALSE									TRUE	5	7	FALSE		more_than_year	yes	FALSE	FALSE	FALSE	FALSE	FALSE	FALSE	FALSE	FALSE	FALSE	FALSE	FALSE	FALSE
504	MMP_0479	48	natural	no	48	158	female	FALSE	diverse		4	once_a_month	FALSE	average	prescribed	no	TRUE	rarely	TRUE	TRUE	TRUE	TRUE	gryzonie	FALSE	FALSE	FALSE	TRUE	FALSE	FALSE	FALSE	TRUE	5		FALSE		more_than_year		FALSE	FALSE	FALSE	FALSE	FALSE	FALSE	FALSE	FALSE	FALSE	FALSE	FALSE	FALSE
505	MMP_0480	72	natural	no	79	175	male		diverse		4	no	FALSE	average	prescribed	used_to	FALSE		FALSE	FALSE	FALSE	FALSE									TRUE	2		TRUE	Aacard, Bisocard, Accupro			FALSE	FALSE	FALSE	TRUE	FALSE	FALSE	FALSE	FALSE	FALSE	FALSE	FALSE	FALSE
506	MMP_0481	69	natural	no	62	151	female	FALSE	diverse		4	no	TRUE	average	prescribed	no	TRUE	rarely	FALSE	FALSE	TRUE	FALSE									TRUE	2	7	TRUE	Telmizek;Contix;Acard;Roswera	recently		FALSE	FALSE	FALSE	FALSE	FALSE	FALSE	FALSE	FALSE	FALSE	FALSE	FALSE	FALSE
507	MMP_0482	53	natural	unknown	79	167	female	FALSE	diverse		5	once_a_month	FALSE	average	seasonal	yes	TRUE	weekly	FALSE	FALSE	TRUE	TRUE									FALSE	10	7	TRUE	wit.C;cynk		no	TRUE	FALSE	FALSE	FALSE	FALSE	FALSE	FALSE	FALSE	FALSE	FALSE	FALSE	FALSE
508	MMP_0483	39	natural	no		168	female	FALSE	diverse		4	no	FALSE	little	seasonal	used_to	FALSE		FALSE	FALSE	FALSE	TRUE	kot	FALSE	TRUE	FALSE	FALSE	FALSE	FALSE	FALSE	TRUE	4	6	TRUE	wit.B complex;MaĹ›lan sodu	more_than_year	seasonal	FALSE	FALSE	FALSE	FALSE	FALSE	FALSE	FALSE	FALSE	FALSE	FALSE	FALSE	FALSE
509	MMP_0484	18	natural	no	62	168	male		diverse		4	once_a_week	FALSE	average	no	no	FALSE		FALSE	FALSE	FALSE	TRUE	kot	FALSE	TRUE	FALSE	FALSE	FALSE	FALSE	FALSE	TRUE	8	9	FALSE			yes	TRUE	TRUE	FALSE	FALSE	FALSE	FALSE	FALSE	FALSE	FALSE	FALSE	FALSE	FALSE
510	MMP_0485	18	caesarean	no		170	female	FALSE	diverse		4	several_times_a_week	FALSE	average	no	no	FALSE		FALSE	FALSE	FALSE	TRUE	gryzonie	FALSE	FALSE	FALSE	TRUE	FALSE	FALSE	FALSE	TRUE	6	7	FALSE			no	FALSE	FALSE	FALSE	FALSE	FALSE	FALSE	FALSE	FALSE	FALSE	FALSE	FALSE	FALSE
511	MMP_0486		caesarean	no		150	female	FALSE	diverse		4	once_a_week	FALSE	average	no	no	FALSE		FALSE	FALSE	FALSE	TRUE	gryzonie	FALSE	FALSE	FALSE	TRUE	FALSE	FALSE	FALSE	TRUE	2	8	FALSE			no	FALSE	FALSE	FALSE	FALSE	FALSE	FALSE	FALSE	FALSE	FALSE	FALSE	FALSE	FALSE
512	MMP_0487	73	natural	no	58	160	female	FALSE	diverse		4	no	TRUE	average	prescribed	no	FALSE		FALSE	FALSE	FALSE	FALSE									TRUE	7	8	TRUE	Trajenta;insulina;Isoptin;Diuresin;Zyrtec;Pulmicort;Berotec;Bronasal		no	TRUE	FALSE	TRUE	FALSE	TRUE	FALSE	FALSE	FALSE	FALSE	FALSE	FALSE	FALSE
513	MMP_0488	72	natural	yes	85	178	male		diverse		3	no	TRUE	average	no	no	FALSE		FALSE	FALSE	FALSE	FALSE									TRUE	9	8	TRUE	Acenokumarol;Euthyrox;Tulip	recently	no	FALSE	FALSE	FALSE	TRUE	FALSE	FALSE	FALSE	FALSE	FALSE	FALSE	FALSE	FALSE
514	MMP_0489	63	natural	no	73	174	male		diverse			no	TRUE	much	no	used_to	TRUE	monthly	TRUE	TRUE	FALSE	TRUE	kot	FALSE	TRUE	FALSE	FALSE	FALSE	FALSE	FALSE	TRUE		7	FALSE		more_than_year	no	FALSE	FALSE	FALSE	FALSE	FALSE	FALSE	FALSE	FALSE	FALSE	FALSE	FALSE	FALSE
515	MMP_0490		natural	no	61	158	female	FALSE	diverse		5	no	TRUE	average	prescribed	no	FALSE		FALSE	FALSE	FALSE	TRUE	kot	FALSE	TRUE	FALSE	FALSE	FALSE	FALSE	FALSE	TRUE	4	7	TRUE	na nadciĹ›nienie	more_than_year		FALSE	TRUE	FALSE	FALSE	TRUE	FALSE	FALSE	FALSE	FALSE	FALSE	FALSE	FALSE
516	MMP_0491	39	natural	yes	50	160	female	FALSE	diverse		5	once_a_month	FALSE	average	seasonal	no	TRUE	weekly	FALSE	FALSE	TRUE	FALSE									TRUE	9	7	FALSE		more_than_year		FALSE	FALSE	FALSE	FALSE	FALSE	FALSE	FALSE	FALSE	FALSE	FALSE	FALSE	FALSE
517	MMP_0492	62	natural	no	63	156	female	FALSE	diverse		3	once_a_month	TRUE	average	seasonal	used_to	TRUE	rarely	FALSE	FALSE	TRUE	FALSE									TRUE	6	8	TRUE	Bibloc;Mesopral;Lecalpin;Trifas Cor;Atoris;Prokit;vit. D3;Proursan			FALSE	FALSE	FALSE	TRUE	FALSE	FALSE	FALSE	FALSE	FALSE	FALSE	FALSE	FALSE
518	MMP_0493	42	natural	unknown	78	162	female	FALSE	diverse		3	once_a_week	FALSE	average	no	used_to	TRUE	monthly	FALSE	TRUE	FALSE	TRUE	pies	TRUE	FALSE	FALSE	FALSE	FALSE	FALSE	FALSE	TRUE	5	7	TRUE	antykoncepcja		no	FALSE	FALSE	FALSE	FALSE	FALSE	FALSE	FALSE	FALSE	FALSE	FALSE	FALSE	FALSE
519	MMP_0494	21	natural	no	49	164	female	FALSE	diverse		4	no	TRUE	little	no	no	TRUE	weekly	FALSE	FALSE	FALSE	FALSE									FALSE	10	8	FALSE		more_than_year	no	FALSE	FALSE	FALSE	FALSE	FALSE	FALSE	FALSE	FALSE	FALSE	FALSE	FALSE	FALSE
520	MMP_0495	46	caesarean	no	78	160	female	FALSE	diverse		3	once_a_month	FALSE	average	no	no	TRUE	weekly	FALSE	FALSE	FALSE	FALSE									TRUE	5	8	FALSE		more_than_year		FALSE	FALSE	FALSE	FALSE	FALSE	FALSE	FALSE	FALSE	FALSE	FALSE	FALSE	FALSE
521	MMP_0496	48	natural	no	69	176	female	FALSE	diverse		4	once_a_month	TRUE	average	no	no	TRUE	rarely	TRUE	FALSE	TRUE	TRUE	pies	TRUE	FALSE	FALSE	FALSE	FALSE	FALSE	FALSE	TRUE	10	6	FALSE		more_than_year	no	TRUE	FALSE	FALSE	FALSE	FALSE	FALSE	FALSE	FALSE	FALSE	FALSE	FALSE	FALSE
522	MMP_0497	21	natural	no	69	170	female	FALSE	diverse		3	once_a_month	TRUE	average	no	no	TRUE	monthly	TRUE	FALSE	FALSE	TRUE	pies	TRUE	FALSE	FALSE	FALSE	FALSE	FALSE	FALSE	TRUE	6		TRUE	Amataks;metmin;Vines	recently		FALSE	FALSE	FALSE	FALSE	FALSE	FALSE	FALSE	FALSE	FALSE	FALSE	FALSE	FALSE
523	MMP_0498	21	natural	no	55	169	female	FALSE	diverse		5	several_times_a_week	FALSE	average	seasonal	no	TRUE	rarely	FALSE	FALSE	FALSE	TRUE									FALSE	10	7	FALSE		more_than_year		FALSE	FALSE	FALSE	FALSE	FALSE	FALSE	FALSE	FALSE	FALSE	FALSE	FALSE	FALSE
524	MMP_0499	26	natural	no	64	171	female	FALSE	diverse		3	once_a_week	TRUE	average	seasonal	no	TRUE	monthly	FALSE	FALSE	TRUE	TRUE	pies, kot	TRUE	TRUE	FALSE	FALSE	FALSE	FALSE	FALSE	TRUE	10	7	TRUE	antykoncepcyjne;przeciwdepresyjne	more_than_year	no	FALSE	FALSE	FALSE	FALSE	FALSE	FALSE	FALSE	FALSE	FALSE	FALSE	FALSE	FALSE
575	MMP_0600	24	caesarean	no	57	170	female	FALSE	diverse		4	once_a_week	TRUE	much	seasonal	no	TRUE	weekly	FALSE	FALSE	TRUE	TRUE	kot	FALSE	TRUE	FALSE	FALSE	FALSE	FALSE	FALSE	TRUE	6	7	FALSE		more_than_year		FALSE	FALSE	FALSE	FALSE	FALSE	FALSE	FALSE	FALSE	FALSE	FALSE	FALSE	FALSE
576	MMP_0601	18	caesarean		56	178	male		diverse		3	several_times_a_week	FALSE	average	seasonal	no	TRUE	monthly	FALSE	TRUE	FALSE	FALSE									TRUE	16	7	FALSE		more_than_year		FALSE	FALSE	FALSE	FALSE	FALSE	FALSE	FALSE	FALSE	FALSE	FALSE	TRUE	FALSE
577	MMP_0602	39	natural	no	95	188	male		diverse		4	once_a_month	FALSE	average	no	no	TRUE	weekly	FALSE	TRUE	FALSE	FALSE									TRUE	9	8	FALSE		more_than_year	no	FALSE	FALSE	FALSE	FALSE	FALSE	FALSE	FALSE	FALSE	FALSE	FALSE	FALSE	FALSE
578	MMP_0603	40	natural	no	82	168	male		diverse		3	several_times_a_week	FALSE	average	no	no	TRUE	weekly	TRUE	FALSE	TRUE	FALSE									TRUE	8	6	FALSE		more_than_year	no	FALSE	FALSE	FALSE	FALSE	FALSE	FALSE	FALSE	FALSE	FALSE	FALSE	FALSE	FALSE
579	MMP_0604	24	caesarean	no		160	female	FALSE	vegetarian		4	several_times_a_week	FALSE	much	no	yes	FALSE		FALSE	FALSE	FALSE	FALSE									FALSE	12	7	TRUE	Egzysta;Dulsevia	more_than_year	no	FALSE	FALSE	FALSE	FALSE	FALSE	FALSE	FALSE	FALSE	FALSE	FALSE	FALSE	FALSE
580	MMP_0605	29	natural	no	108	186	male		diverse		4	several_times_a_week	FALSE	much	no	no	TRUE	weekly	TRUE	FALSE	FALSE	TRUE	kot	FALSE	TRUE	FALSE	FALSE	FALSE	FALSE	FALSE	TRUE	10	7	FALSE		more_than_year	no	FALSE	FALSE	FALSE	FALSE	FALSE	FALSE	FALSE	FALSE	FALSE	FALSE	FALSE	FALSE
581	MMP_0606	37	natural	no	70	164	female	FALSE	diverse		4	once_a_month	FALSE	little	yes	used_to	FALSE		FALSE	FALSE	FALSE	TRUE	pies	TRUE	FALSE	FALSE	FALSE	FALSE	FALSE	FALSE	TRUE	12	6	FALSE			no	FALSE	FALSE	FALSE	FALSE	FALSE	FALSE	FALSE	FALSE	FALSE	FALSE	FALSE	FALSE
582	MMP_0607	31	natural	no	72	156	female	FALSE	diverse		5	once_a_week	FALSE	average	seasonal	no	FALSE		FALSE	FALSE	FALSE	FALSE									FALSE	8	7	TRUE	hormonalne - atywia			FALSE	FALSE	FALSE	FALSE	FALSE	FALSE	FALSE	FALSE	FALSE	FALSE	FALSE	FALSE
583	MMP_0608	55	natural	no	87	181	male		diverse		4	once_a_month	TRUE	average	seasonal	no	TRUE	weekly	TRUE	TRUE	FALSE	FALSE									TRUE	5	7	TRUE	Emanera;Famogast;Bisocart	more_than_year	seasonal	TRUE	FALSE	FALSE	FALSE	TRUE	FALSE	FALSE	FALSE	FALSE	FALSE	FALSE	FALSE
584	MMP_0609	37	natural	yes	94	170	female	TRUE	diverse		4	once_a_week	FALSE	average	yes	no	FALSE		FALSE	FALSE	FALSE	FALSE									TRUE	9	7	TRUE	Feroplex	more_than_year	no	FALSE	FALSE	FALSE	FALSE	FALSE	FALSE	FALSE	FALSE	FALSE	FALSE	FALSE	FALSE
585	MMP_0610	26	natural	no	83	176	male		diverse		4	once_a_week	TRUE	average	seasonal	yes	FALSE		FALSE	FALSE	FALSE	FALSE									FALSE	4	7	FALSE			no	FALSE	FALSE	FALSE	FALSE	FALSE	FALSE	FALSE	FALSE	FALSE	FALSE	FALSE	FALSE
586	MMP_0611	28	natural	no	57	172	female	FALSE	diverse		5	once_a_week	FALSE	average	seasonal	no	TRUE	weekly	FALSE	FALSE	TRUE	TRUE	kot	FALSE	TRUE	FALSE	FALSE	FALSE	FALSE	FALSE	TRUE	12	8	FALSE		more_than_year	no	FALSE	FALSE	FALSE	FALSE	FALSE	FALSE	FALSE	FALSE	FALSE	FALSE	FALSE	FALSE
587	MMP_0612	53	natural	yes	75	165	female	FALSE	diverse		5	once_a_month	FALSE	average	seasonal	no	FALSE		FALSE	FALSE	FALSE	FALSE									TRUE	3	7	FALSE			seasonal	FALSE	FALSE	FALSE	FALSE	FALSE	TRUE	FALSE	FALSE	FALSE	FALSE	FALSE	FALSE
588	MMP_0613	40	caesarean	no	75	168	male		diverse		5	once_a_month	FALSE	little	seasonal	used_to	FALSE		FALSE	FALSE	FALSE	FALSE									TRUE	10	6	FALSE		more_than_year		FALSE	FALSE	FALSE	FALSE	FALSE	FALSE	FALSE	FALSE	FALSE	FALSE	FALSE	FALSE
589	MMP_0614	34	natural	no	59	163	female	FALSE	diverse			once_a_week	TRUE	average	yes	no	FALSE		FALSE	FALSE	FALSE	FALSE									TRUE	5	7	FALSE		more_than_year	seasonal	FALSE	FALSE	FALSE	FALSE	FALSE	FALSE	FALSE	FALSE	FALSE	FALSE	FALSE	FALSE
590	MMP_0615	19	caesarean	no	62	164	female	FALSE	vegetarian		5	no	FALSE	average	seasonal	no	TRUE	monthly	TRUE	FALSE	FALSE	FALSE									FALSE	6	9	FALSE		more_than_year		FALSE	FALSE	FALSE	FALSE	FALSE	FALSE	FALSE	FALSE	FALSE	FALSE	FALSE	FALSE
591	MMP_0616	41	natural	no	65	166	female	FALSE	diverse		5	once_a_month	FALSE	average	seasonal	used_to	TRUE	rarely	FALSE	FALSE	TRUE	TRUE	kot	FALSE	TRUE	FALSE	FALSE	FALSE	FALSE	FALSE	TRUE	8	7	TRUE	Jodid;wit.D;Berberine;Ibesan	recently		FALSE	FALSE	FALSE	FALSE	FALSE	FALSE	FALSE	FALSE	FALSE	FALSE	FALSE	FALSE
592	MMP_0617	31	natural	unknown	68	167	female	FALSE	diverse		5	once_a_week	FALSE	average	seasonal	no	FALSE		FALSE	FALSE	FALSE	FALSE									FALSE	5	8	FALSE		more_than_year	no	FALSE	TRUE	FALSE	FALSE	FALSE	FALSE	FALSE	FALSE	FALSE	FALSE	FALSE	FALSE
593	MMP_0618	50	natural	no	91	187	male		diverse		4	once_a_month	FALSE	average	no	no	TRUE	weekly	FALSE	TRUE	FALSE	TRUE	kot	FALSE	TRUE	FALSE	FALSE	FALSE	FALSE	FALSE	TRUE	8	8	FALSE		more_than_year	no	FALSE	FALSE	FALSE	FALSE	FALSE	FALSE	FALSE	FALSE	FALSE	FALSE	FALSE	FALSE
594	MMP_0619	59	natural	no	92	158	female	FALSE	diverse		2	no	FALSE	average		no	FALSE		FALSE	FALSE	FALSE	TRUE	pies, kot, królik, zółw	TRUE	TRUE	FALSE	TRUE	TRUE	FALSE	FALSE	FALSE	2	8	TRUE	Metocard;Lozap50;Asertin50			FALSE	FALSE	FALSE	FALSE	TRUE	FALSE	FALSE	FALSE	FALSE	FALSE	FALSE	FALSE
595	MMP_0620	36	natural	unknown	100	170	male		diverse		4	once_a_week	FALSE	much	no	used_to	TRUE	monthly	TRUE	FALSE	FALSE	FALSE									TRUE	10	6	FALSE			no	FALSE	FALSE	FALSE	FALSE	FALSE	FALSE	FALSE	FALSE	FALSE	FALSE	FALSE	TRUE
596	MMP_0621	21	natural	no	63	177	female	FALSE	diverse		4	once_a_week	TRUE	average	seasonal	no	TRUE	weekly	FALSE	FALSE	TRUE	TRUE	kot	FALSE	TRUE	FALSE	FALSE	FALSE	FALSE	FALSE	TRUE	10	9	FALSE		more_than_year	no	FALSE	FALSE	FALSE	FALSE	FALSE	FALSE	FALSE	FALSE	FALSE	FALSE	FALSE	FALSE
597	MMP_0622	26	natural	no	51	163	female	FALSE	diverse		4	several_times_a_week	FALSE	average	seasonal	no	TRUE	weekly	FALSE	FALSE	TRUE	TRUE	kot	FALSE	TRUE	FALSE	FALSE	FALSE	FALSE	FALSE	TRUE	4	7	FALSE		more_than_year	no	FALSE	FALSE	FALSE	FALSE	FALSE	FALSE	FALSE	FALSE	FALSE	FALSE	FALSE	FALSE
598	MMP_0623	38	natural	no	56	166	female	FALSE	diverse		5	once_a_month	TRUE	average	seasonal	no	FALSE		FALSE	FALSE	FALSE	FALSE									TRUE	10		TRUE	Letrox			FALSE	TRUE	FALSE	FALSE	FALSE	FALSE	FALSE	FALSE	FALSE	FALSE	FALSE	FALSE
599	MMP_0624	73	natural	unknown	74	154	female	FALSE	diverse		4	no	TRUE	average	seasonal	used_to	FALSE		FALSE	FALSE	FALSE	FALSE									TRUE		5	TRUE	na nadciĹ›nienie i zgagÄ™, Triplixam;Bibloc;ortanol			FALSE	FALSE	FALSE	FALSE	TRUE	FALSE	FALSE	TRUE	FALSE	TRUE	FALSE	TRUE
600	MMP_0625	40	natural	no	52	166	female	FALSE	diverse		5	once_a_month	FALSE	average	seasonal	no	FALSE		FALSE	FALSE	FALSE	FALSE									TRUE	10	6	FALSE		more_than_year	no	FALSE	FALSE	FALSE	FALSE	FALSE	FALSE	FALSE	FALSE	FALSE	FALSE	FALSE	TRUE
601	MMP_0626	34	natural	yes	90	173	male		diverse		4	once_a_month	FALSE	much	no	no	TRUE	weekly	TRUE	FALSE	FALSE	FALSE									TRUE	4	6	FALSE		more_than_year		FALSE	FALSE	FALSE	FALSE	FALSE	FALSE	FALSE	FALSE	FALSE	FALSE	FALSE	FALSE
602	MMP_0627	42	natural	no	73	170	male		vegetarian		4	once_a_week	FALSE	much	seasonal	no	FALSE		FALSE	FALSE	FALSE	TRUE	kot	FALSE	TRUE	FALSE	FALSE	FALSE	FALSE	FALSE	TRUE	7		FALSE		more_than_year	no	FALSE	FALSE	FALSE	FALSE	FALSE	FALSE	FALSE	FALSE	FALSE	FALSE	FALSE	FALSE
603	MMP_0628	47	unknown	unknown	55	168	male		diverse		4	several_times_a_week	TRUE	little	prescribed	no	FALSE		FALSE	FALSE	FALSE	TRUE	pies, zółw	TRUE	FALSE	FALSE	FALSE	TRUE	FALSE	FALSE	TRUE	11	6	FALSE		more_than_year		FALSE	FALSE	FALSE	FALSE	FALSE	FALSE	FALSE	FALSE	FALSE	FALSE	FALSE	FALSE
604	MMP_0629	21	natural	no	57	160	female	FALSE	diverse		5	once_a_month	FALSE	little	yes	yes	TRUE	rarely	TRUE	FALSE	FALSE	FALSE									TRUE	8	7	TRUE	Hitaxa fast	recently	seasonal	TRUE	FALSE	FALSE	TRUE	FALSE	FALSE	FALSE	FALSE	FALSE	FALSE	FALSE	FALSE
605	MMP_0630	51	natural	no	55	164	female	FALSE	diverse		3	once_a_week	FALSE	average	no	no	TRUE	monthly	TRUE	FALSE	TRUE	TRUE	kot	FALSE	TRUE	FALSE	FALSE	FALSE	FALSE	FALSE	TRUE	13	9	FALSE		more_than_year	no	FALSE	FALSE	FALSE	FALSE	FALSE	FALSE	FALSE	FALSE	FALSE	FALSE	FALSE	FALSE
606	MMP_0631	34	natural	no	80	179	male		diverse		3	once_a_week	FALSE	average	no	used_to	FALSE		FALSE	FALSE	FALSE	FALSE									TRUE	11	8	FALSE		more_than_year	no	TRUE	FALSE	FALSE	FALSE	FALSE	FALSE	FALSE	FALSE	FALSE	FALSE	FALSE	FALSE
607	MMP_0632	27	caesarean	no	70	165	female	FALSE	diverse		3	no	TRUE	average	yes	no	TRUE	weekly	FALSE	FALSE	TRUE	FALSE									TRUE	10	8	TRUE	Letrox	more_than_year	no	TRUE	TRUE	FALSE	FALSE	FALSE	FALSE	FALSE	FALSE	FALSE	FALSE	FALSE	FALSE
608	MMP_0633	28	natural	no	93	169	female	FALSE	diverse		3	several_times_a_week	TRUE	much	yes	yes	TRUE	weekly	TRUE	FALSE	FALSE	FALSE									FALSE	15	6	TRUE	tabletki uspokajajÄ…ce labofarm, magnez	recently		FALSE	FALSE	FALSE	FALSE	FALSE	FALSE	FALSE	FALSE	FALSE	FALSE	FALSE	FALSE
609	MMP_0634	21	caesarean	no	51	160	female	FALSE	diverse		4	several_times_a_week	TRUE	little	prescribed	no	TRUE	rarely	FALSE	TRUE	FALSE	TRUE	kot	FALSE	TRUE	FALSE	FALSE	FALSE	FALSE	FALSE	TRUE	7	8	FALSE				FALSE	FALSE	FALSE	FALSE	FALSE	FALSE	FALSE	FALSE	FALSE	FALSE	FALSE	FALSE
610	MMP_0635	36	natural	no	47	164	female	FALSE	diverse		5	once_a_week	TRUE	average	prescribed	no	TRUE	rarely	FALSE	FALSE	TRUE	TRUE	pies, kot, ptak, rybki	TRUE	TRUE	TRUE	FALSE	FALSE	FALSE	TRUE	TRUE	7	6	FALSE		more_than_year		FALSE	FALSE	FALSE	FALSE	FALSE	FALSE	FALSE	FALSE	FALSE	FALSE	FALSE	FALSE
611	MMP_0636	48	natural	no	68	175	male		diverse		2	once_a_month	FALSE	much	no	used_to	TRUE	weekly	FALSE	TRUE	FALSE	FALSE									TRUE	8	6	FALSE			no	FALSE	FALSE	FALSE	FALSE	FALSE	FALSE	FALSE	FALSE	FALSE	FALSE	FALSE	FALSE
612	MMP_0637	37	natural	no	85	179	male		diverse		6	once_a_week	TRUE	average	no	no	TRUE	weekly	TRUE	FALSE	FALSE	FALSE									TRUE	10	7	FALSE		more_than_year	no	FALSE	FALSE	FALSE	FALSE	FALSE	FALSE	FALSE	FALSE	FALSE	FALSE	FALSE	FALSE
613	MMP_0638	21	natural	no	46	169	female	FALSE	diverse		4	once_a_week	TRUE	average	yes	no	FALSE		FALSE	FALSE	FALSE	TRUE	pies, kot	TRUE	TRUE	FALSE	FALSE	FALSE	FALSE	FALSE	TRUE	4	9	TRUE	Asentra,Aspargin, Asmag, Debutir		seasonal	FALSE	FALSE	FALSE	TRUE	FALSE	FALSE	FALSE	FALSE	FALSE	FALSE	FALSE	FALSE
614	MMP_0639	66	natural	no	67	164	male		diverse		5	once_a_month	TRUE	average	yes	used_to	TRUE	daily	TRUE	FALSE	FALSE	FALSE									TRUE	6		TRUE	Amlopin, Bibloc, Polpril, Agastin			FALSE	FALSE	FALSE	FALSE	TRUE	FALSE	FALSE	FALSE	FALSE	FALSE	FALSE	FALSE
615	MMP_0640	61	natural	no	105	186	male		diverse		3	once_a_week	TRUE	average	no	no	FALSE		FALSE	FALSE	FALSE	FALSE									TRUE	8	7	TRUE	Sivileosalazin EN, Tritace		no	FALSE	FALSE	FALSE	FALSE	TRUE	FALSE	FALSE	FALSE	FALSE	FALSE	FALSE	FALSE
616	MMP_0641	64	natural	no	68	158	female	FALSE	diverse		3	several_times_a_week	TRUE	average	prescribed		TRUE	rarely	TRUE	FALSE	TRUE	FALSE									TRUE	4	8	TRUE	Piramil, Zahron, Elicea, Miansec	more_than_year		FALSE	FALSE	FALSE	TRUE	TRUE	FALSE	FALSE	FALSE	FALSE	FALSE	FALSE	FALSE
617	MMP_0642	23	natural	no	50	160	female	FALSE	diverse		3	once_a_week	TRUE	much	no	used_to	FALSE		FALSE	FALSE	FALSE	TRUE	pies	TRUE	FALSE	FALSE	FALSE	FALSE	FALSE	FALSE	FALSE	10	10	TRUE	Nimesil	more_than_year	no	TRUE	FALSE	FALSE	FALSE	FALSE	FALSE	FALSE	FALSE	FALSE	FALSE	FALSE	FALSE
618	MMP_0643	43	natural	no	100	173	male		diverse		4	once_a_week	TRUE	much	seasonal	yes	TRUE	weekly	TRUE	FALSE	FALSE	TRUE	pies	TRUE	FALSE	FALSE	FALSE	FALSE	FALSE	FALSE	TRUE	9	7	FALSE		more_than_year	no	FALSE	FALSE	FALSE	FALSE	FALSE	FALSE	FALSE	FALSE	FALSE	FALSE	FALSE	FALSE
619	MMP_0644	32	natural	no	73	165	female	FALSE	diverse		5	once_a_week	FALSE	average	no	no	TRUE	monthly	FALSE	FALSE	TRUE	FALSE									TRUE	5	7	TRUE	Cyclo 3 Fort, Uro-Vaxom		seasonal	FALSE	FALSE	FALSE	FALSE	FALSE	FALSE	FALSE	FALSE	FALSE	FALSE	FALSE	FALSE
620	MMP_0645	32	caesarean	no	92	183	male		diverse		5	once_a_month	TRUE	average	seasonal	no	TRUE	weekly	FALSE	TRUE	FALSE	FALSE									TRUE	5	7	FALSE		more_than_year	no	TRUE	FALSE	FALSE	FALSE	FALSE	FALSE	FALSE	FALSE	FALSE	FALSE	FALSE	FALSE
621	MMP_0646	32	natural	no	64	177	female	FALSE	diverse		4	once_a_month	FALSE	average	seasonal	no	TRUE	weekly	FALSE	FALSE	TRUE	FALSE									TRUE	4	9	FALSE			no	FALSE	FALSE	FALSE	TRUE	FALSE	FALSE	FALSE	FALSE	FALSE	FALSE	FALSE	FALSE
622	MMP_0647	21	natural	no	68	175	male		diverse		4	several_times_a_week	FALSE	much	prescribed	yes	TRUE	weekly	TRUE	FALSE	FALSE	FALSE									TRUE	6	8	FALSE		more_than_year		TRUE	FALSE	FALSE	FALSE	FALSE	FALSE	FALSE	FALSE	FALSE	FALSE	FALSE	FALSE
623	MMP_0648	32	natural	no	74	160	female	FALSE	diverse		4	once_a_week	FALSE	average	yes	no	TRUE	rarely	FALSE	FALSE	TRUE	TRUE	kot	FALSE	TRUE	FALSE	FALSE	FALSE	FALSE	FALSE	TRUE	5	9	TRUE	Letrox	more_than_year	no	FALSE	FALSE	FALSE	FALSE	FALSE	FALSE	FALSE	FALSE	FALSE	FALSE	FALSE	FALSE
624	MMP_0649	24	natural	no	86	182	male		diverse		5	several_times_a_week	FALSE	much	seasonal	no	TRUE	weekly	TRUE	FALSE	FALSE	FALSE									FALSE	10	5	FALSE				TRUE	FALSE	FALSE	FALSE	FALSE	FALSE	FALSE	FALSE	FALSE	FALSE	FALSE	FALSE
625	MMP_0650	35	natural	no	81	185	male		diverse		6	no	FALSE	much	no	no	TRUE	weekly	TRUE	FALSE	FALSE	FALSE									TRUE	6	5	FALSE		more_than_year	no	TRUE	TRUE	FALSE	FALSE	FALSE	FALSE	FALSE	FALSE	FALSE	FALSE	FALSE	FALSE
626	MMP_0651	35	natural	no	62	165	female	FALSE	diverse		4	once_a_month	FALSE	average	no	no	FALSE		FALSE	FALSE	FALSE	FALSE									TRUE	8	8	FALSE				FALSE	FALSE	FALSE	FALSE	FALSE	FALSE	FALSE	FALSE	FALSE	FALSE	FALSE	FALSE
627	MMP_0652	27	natural	no	70	175	male		diverse		4	once_a_week	FALSE	average	no	no	TRUE	weekly	TRUE	FALSE	FALSE	TRUE	kot	FALSE	TRUE	FALSE	FALSE	FALSE	FALSE	FALSE	TRUE	7	8	FALSE		more_than_year	no	TRUE	FALSE	FALSE	FALSE	FALSE	FALSE	FALSE	FALSE	FALSE	FALSE	FALSE	FALSE
628	MMP_0653	31	natural	no	81	178	male		diverse		4	once_a_month	FALSE	much	yes		FALSE		FALSE	FALSE	FALSE	FALSE									TRUE	2	8	TRUE	rupefin			FALSE	FALSE	FALSE	FALSE	FALSE	FALSE	FALSE	FALSE	FALSE	FALSE	FALSE	FALSE
[truncated: 46 more columns]
