# Supplementary material for: Host Factors Associated with Gut Mycobiome Structure
Source: mSystems. 2023 Feb 14;8(2):e00986-22. doi: 10.1128/msystems.00986-22 (PMC10134842; doi:10.1128/msystems.00986-22)
Supplement: TABLE S2 [file msystems.00986-22-s0002.xlsx]

## Sheet: Arkusz4
Supplementary Table 2. Fungal taxonomical units identified in the samples.
% represents number of samples in which given OTUs level was identified
Phylum	Phylum %	Class	Class%	Order	Order%	Family	Family%	Genus	Genus%	Species	Species%
Basidiomycota	0.4	Tremellomycetes	0.12%	Tremellales	0.12%	Cryptococcaceae	0.12%	Cryptococcus	0.12%	Cryptococcus gattii VGI	0.12%
		Ustilaginomycetes	31.61%	Ustilaginales	31.61%	Ustilaginaceae	31.61%	Ustilago	11.07%	Ustilago maydis	11.07%
								Sporisorium	23.37%	Sporisorium graminicola	23.37%
		Malasseziomycetes	12.55%	Malasseziales	12.55%	Malasseziaceae	12.55%	Malassezia	12.55%	Malassezia restricta	12.55%
Ascomycota	0.94	Schizosaccharomycetes	0.62%	Schizosaccharomycetales	0.62%	Schizosaccharomycetaceae	0.62%	Schizosaccharomyces	0.62%	Schizosaccharomyces pombe	0.62%
		Eurotiomycetes	13.78%	Eurotiales	13.78%	Trichocomaceae	4.06%	Talaromyces	4.06%	Talaromyces rugulosus	4.06%
						Aspergillaceae	12.92%	Aspergillus	12.92%	Aspergillus fumigatus	10.21%
										Aspergillus oryzae	6.77%
		Dothideomycetes	1.85%	Mycosphaerellales	1.85%	Mycosphaerellaceae	1.85%	Cercospora	0.74%	Cercospora beticola	0.74%
								Zymoseptoria	1.11%	Zymoseptoria tritici	1.11%
		Sordariomycetes	17.84%	Magnaporthales	1.11%	Pyriculariaceae	1.11%	Pyricularia	1.11%	Pyricularia pennisetigena	0.12%
										Pyricularia grisea	0.25%
										Pyricularia oryzae	0.74%
				Glomerellales	1.35%	Glomerellaceae	1.35%	Colletotrichum	1.35%	Colletotrichum higginsianum	1.35%
				Sordariales	9.47%	Sordariaceae	5.41%	Neurospora	5.41%	Neurospora crassa	5.41%
						Chaetomiaceae	4.67%	Thermothielavioides	3.20%	Thermothielavioides terrestris	3.20%
								Thermothelomyces	1.60%	Thermothelomyces thermophilus	1.60%
				Hypocreales	8.12%	Clavicipitaceae	1.48%	Pochonia	1.48%	Pochonia chlamydosporia	1.48%
						Nectriaceae	6.64%	Fusarium	6.64%	Fusarium graminearum	1.23%
										Fusarium pseudograminearum	0.62%
										Fusarium fujikuroi	0.62%
										Fusarium verticillioides	2.34%
										Fusarium oxysporum	2.58%
										Fusarium venenatum	0.25%
		Leotiomycetes	6.27%	Helotiales	6.27%	Sclerotiniaceae	6.27%	Botrytis	6.27%	Botrytis cinerea	6.27%
		Saccharomycetes	88.93%	Saccharomycetales	88.93%	Phaffomycetaceae	0.12%	Komagataella	0.12%	Komagataella phaffii	0.12%
						Pichiaceae	5.17%	Ogataea	0.25%	Ogataea parapolymorpha	0.25%
								Brettanomyces	0.98%	Brettanomyces nanus	0.98%
								Pichia	4.31%	Pichia kudriavzevii	4.31%
						Dipodascaceae	10.21%	Yarrowia	10.21%	Yarrowia lipolytica	10.21%
						Trichomonascaceae	4.06%	Sugiyamaella	3.69%	Sugiyamaella lignohabitans	3.69%
						Saccharomycetaceae	69.86%	Lachancea	0.25%	Lachancea thermotolerans	0.25%
								Kazachstania	0.62%	Kazachstania africana	0.49%
										Kazachstania naganishii	0.12%
								Zygosaccharomyces	1.48%	Zygosaccharomyces rouxii	1.48%
								Nakaseomyces	3.08%	Candida glabrata	3.08%
								Torulaspora	4.67%	Torulaspora delbrueckii	4.67%
								Naumovozyma	0.86%	Naumovozyma dairenensis	0.62%
										Naumovozyma castellii	0.25%
								Eremothecium	2.58%	Eremothecium gossypii	1.11%
										Eremothecium cymbalariae	0.74%
										Eremothecium sinecaudum	1.11%
								Kluyveromyces	3.44%	Kluyveromyces marxianus	1.60%
										Kluyveromyces lactis	2.34%
								Tetrapisispora	2.71%	Tetrapisispora phaffii	1.60%
										Tetrapisispora blattae	1.97%
								Zygotorulaspora	8.36%	Zygotorulaspora mrakii	8.36%
								Saccharomyces	59.04%	Saccharomyces paradoxus	6.64%
										Saccharomyces eubayanus	2.83%
										Saccharomyces cerevisiae	58.79%
						Debaryomycetaceae	50.55%	Scheffersomyces	2.95%	Scheffersomyces stipitis	2.95%
								Debaryomyces	14.76%	Debaryomyces hansenii	14.76%
								Candida	38.75%	Candida orthopsilosis	0.86%
										Candida albicans	31.61%
										Candida dubliniensis	10.33%
